# Supplementary material for: Confined growth of UiO-66 into ultrahigh-loading membranes for efficient hexane isomer separation
Source: Chem Sci. 2025 Jul 19;16(33):15206–15. doi: 10.1039/d5sc04212g (PMC12287939; doi:10.1039/d5sc04212g)
Supplement: SC-016-D5SC04212G-s001 [file SC-016-D5SC04212G-s001.xlsx]

## Sheet: Fig. 1a
P/P0	N2 Uptake	P/P0	N2 Uptake				Pore Width (nm)	dV(d) (cm3 nm-1 g-1)
5.42132e-06	15.6008	0.99658	528.378				0.48615	0
2.45298e-06	31.3278	0.95459	409.995				0.52189	0
2.4914e-06	47.0509	0.88563	366.179				0.59338	0
8.25225e-06	62.632	0.83678	356.891				0.62913	0.67657
3.00683e-05	78.2355	0.78447	351.085				0.66488	0.14713
5.29098e-05	93.6534	0.73311	347.283				0.73637	0.02891
7.4089e-05	108.973	0.70095	345.445				0.77211	0.09065
0.000106051	124.46	0.65068	342.934				0.84361	0.05401
0.000159676	139.763	0.60041	340.907				0.87935	0.05444
0.000243715	155.281	0.55056	338.867				0.95084	0.02344
0.000407117	170.102	0.50036	336.794				1.02234	0.01905
0.000771726	184.234	0.45137	333.179				1.09383	0
0.00157	199.01	0.39994	330.003				1.16532	0.12044
0.00289	212.938	0.35039	327.569				1.23681	0
0.00508	225.768	0.30058	325.104				1.3083	0
0.00876	237.197	0.25047	322.163				1.3798	0
0.01117	242.184	0.20041	318.616				1.48703	0
0.02102	258.144	0.15063	314.089				1.55853	0.00863
0.02926	268.306	0.10139	307.198				1.66576	0.0016
0.03849	278.839						1.773	0.0056
0.04998	288.391						1.84449	0.0128
0.07465	299.635						1.98748	0.00177
0.10011	305.78						2.09472	0.000998654
0.15227	312.99						2.20195	0
0.20196	317.467						2.34494	0
0.25217	320.989						2.45218	0
0.30107	323.782						2.59516	0
0.35065	326.231						2.73814	0
0.39967	328.427						2.91687	0
0.44958	330.584						3.05986	0
0.49969	332.665						3.23859	0
0.5496	334.737						3.41732	0
0.59977	336.836						3.59605	0
0.6494	339.196						3.81052	0
0.69966	341.663						4.025	0
0.7492	344.687						4.23948	0
0.79928	348.466						4.45395	0
0.84837	353.963						4.70417	0
0.8975	362.783						4.9544	0
0.94981	386.031						5.20462	0
0.98836	470.355						5.49059	0
0.99658	528.378						5.77655	0
							6.09827	0
							6.41998	0
							6.7417	0
							7.09916	0
							7.45662	0
							7.84982	0
							8.27877	0
							8.70773	0
							9.13668	0
							9.63712	0
							10.1376	0
							10.638	0
							11.2099	0
							11.7819	0
							12.3896	4.46152e-05
							13.033	0.000100191
							13.6764	9.46191e-05
							14.3913	0.000100532
							15.1063	9.94292e-05
							15.8927	9.47725e-05
							16.7148	0.000129491
							17.5727	0.00010695
							18.4664	8.96866e-05
							19.3958	6.52012e-05
							20.3967	6.44817e-06
							21.4333	8.86943e-05
							22.5057	9.14822e-05
							23.6496	8.65436e-05
							24.8292	7.60949e-05
							26.116	6.56538e-05
							27.4386	6.12654e-05
							28.797	8.46852e-05
							30.2626	0.000101461
							31.7996	0.000105765
							33.4082	4.62392e-05
							35.0883	8.91273e-05
							36.8756	0.000105339
							38.7344	0.000103357
							40.6647	9.56485e-05
							42.7379	8.66572e-05
							44.8827	0.00482

## Sheet: Fig. 1b
P/P0	Uptake (mg g-1)	P/P0	Uptake (mg g-1)	P/P0	Uptake (mg g-1)	P/P0	Uptake (mg g-1)
0.00234	86.2461	0.00127	83.218	0.00074401	69.3024	0.00041228	79.2333
0.00664	127.857	0.00399	124.58	0.00507	101.126	0.00905	116.257
0.01264	167.984	0.0115	165.14	0.01391	119.472	0.01374	123.962
0.0216	208.223	0.01424	178.12	0.0268	144.319	0.02534	141.952
0.02719	221.87	0.02519	217.17	0.05271	172.436	0.0503	172
0.05143	246.83	0.05207	246.83	0.08003	182.629	0.07568	188.505
0.08291	257.458	0.07857	256.81	0.1043	187.217	0.1041	197.533
0.1087	263.476	0.109	263.56	0.1312	190.972	0.1547	206.267
0.1282	266.567	0.1294	266.73	0.1702	194.767	0.1867	210.257
0.1533	269.678	0.1556	270.01	0.1953	196.791	0.2165	213.248
0.1814	272.687	0.1955	273.72	0.2195	198.593	0.2364	214.714
0.2529	278.185	0.2203	275.76	0.2409	199.752	0.2648	217.105
0.2872	280.653	0.2441	277.43	0.2606	200.903	0.286	218.743
0.3185	282.56	0.2685	279.15	0.295	202.673	0.3053	219.876
0.3656	284.825	0.2966	280.62	0.3136	203.594	0.3527	222.724
0.4174	287.303	0.3204	281.9	0.3668	205.968	0.403	225.79
0.5088	291.23	0.3669	284.36	0.4174	207.984	0.4551	228.905
0.5787	294.535	0.4176	286.71	0.4676	209.762	0.5128	231.962
0.6316	297.361	0.4668	288.94	0.5177	211.556	0.569	234.543
0.682	300.288	0.5184	291.19	0.5724	213.7	0.6112	237.4
0.7306	303.379	0.5818	294.09	0.616	215.295	0.6565	239.733
0.7777	307.53	0.6323	296.62	0.6725	217.415	0.7174	244.029
0.8241	312.752	0.681	299.31	0.7222	219.431	0.7613	247.59
0.8669	320.484	0.7309	302.35	0.771	221.987	0.8114	251.781
0.9148	340.537	0.7784	306.35	0.8202	224.631	0.8595	256.952
		0.8248	311.3	0.8691	227.957	0.9067	263.619
		0.8673	318.43	0.9157	232.625
		0.915	337.07

## Sheet: Fig. 1f
Time (ps)	n-Hex	2MP	22DMB	23DMB
0	0	0	0	0
2	10.2323	4.87803	0.38903	2.18565
4	21.0914	9.86833	0.45367	4.13968
6	31.7513	15.1354	0.49358	6.27638
8	42.346	20.5756	0.52393	8.566
10	52.923	26.1464	0.54937	10.9711
12	63.4666	31.8061	0.5719	13.4771
14	74.0249	37.5129	0.59205	16.0629
16	84.5963	43.2703	0.61041	18.7395
18	95.2338	49.075	0.62748	21.4836
20	105.92	54.9353	0.6437	24.2761
22	116.613	60.8408	0.65835	27.1291
24	127.349	66.7632	0.6725	30.0108
26	138.11	72.7086	0.68655	32.9426
28	148.924	78.6895	0.69966	35.9139
30	159.773	84.7267	0.7124	38.9109
32	170.628	90.7904	0.72461	41.9588
34	181.55	96.8448	0.73657	45.0086
36	192.487	102.924	0.74819	48.0973
38	203.452	109.028	0.75952	51.201
40	214.428	115.171	0.77026	54.3127
42	225.386	121.331	0.78092	57.4657
44	236.429	127.479	0.79131	60.5987
46	247.471	133.645	0.80116	63.7665
48	258.546	139.84	0.81109	66.9414
50	269.627	146.045	0.82092	70.1262
52	280.667	152.273	0.83059	73.3411
54	291.807	158.474	0.83963	76.5393
56	302.931	164.7	0.84869	79.7685
58	314.092	170.948	0.85726	82.992
60	325.238	177.211	0.86629	86.2193
62	336.329	183.486	0.87506	89.4698
64	347.507	189.738	0.88308	92.7022
66	358.69	196.019	0.89152	95.9554
68	369.903	202.316	0.8997	99.1953
70	381.101	208.609	0.90817	102.444
72	392.234	214.915	0.91627	105.709
74	403.429	221.205	0.92326	108.959
76	414.643	227.513	0.93142	112.221
78	425.893	233.843	0.93909	115.489
80	437.132	240.15	0.94657	118.765
82	448.299	246.466	0.95433	122.038
84	459.516	252.782	0.96146	125.302
86	470.764	259.102	0.96873	128.584
88	482.039	265.45	0.97557	131.862
90	493.306	271.793	0.983	135.153
92	504.486	278.117	0.9901	138.444
94	515.721	284.45	0.99677	141.719
96	526.984	290.782	1.00372	145.009
98	538.279	297.132	1.01038	148.297
100	549.57	303.495	1.01712	151.596
102	560.758	309.828	1.02385	154.891
104	572.001	316.163	1.03024	158.182
106	583.282	322.494	1.0365	161.476
108	594.622	328.865	1.04288	164.767
110	605.961	335.255	1.04921	168.055
112	617.18	341.606	1.05595	171.345
114	628.443	347.94	1.06181	174.637
116	639.735	354.278	1.06793	177.939
118	651.119	360.676	1.07406	181.239
120	662.462	367.084	1.08006	184.526
122	673.687	373.437	1.08659	187.809
124	684.954	379.78	1.09213	191.091
126	696.247	386.129	1.09823	194.385
128	707.627	392.536	1.10457	197.68
130	718.988	398.943	1.11032	200.963
132	730.228	405.325	1.11607	204.254
134	741.49	411.693	1.12173	207.533
136	752.791	418.053	1.12735	210.831
138	764.183	424.46	1.13322	214.123
140	775.549	430.867	1.13906	217.404
142	786.76	437.25	1.14454	220.7
144	798.02	443.631	1.15003	223.992
146	809.325	450.005	1.15566	227.3
148	820.716	456.43	1.16118	230.593
150	832.067	462.849	1.16622	233.879
152	843.265	469.234	1.172	237.176
154	854.529	475.628	1.17728	240.462
156	865.864	482.016	1.18238	243.776
158	877.249	488.47	1.18732	247.068
160	888.591	494.905	1.19282	250.359
162	899.796	501.294	1.19827	253.666
164	911.059	507.693	1.20318	256.958
166	922.383	514.095	1.20817	260.292
168	933.75	520.556	1.21319	263.599
170	945.071	526.995	1.21811	266.89
172	956.264	533.376	1.22304	270.191
174	967.498	539.772	1.22815	273.474
176	978.834	546.186	1.23283	276.812
178	990.194	552.657	1.23748	280.118
180	1001.5	559.099	1.24283	283.405
182	1012.67	565.481	1.24755	286.692
184	1023.89	571.89	1.25253	289.969
186	1035.23	578.309	1.25731	293.3
188	1046.57	584.773	1.26197	296.615
190	1057.88	591.215	1.26665	299.901
192	1069.03	597.594	1.27161	303.176
194	1080.23	604.002	1.27648	306.436
196	1091.59	610.422	1.28091	309.748
198	1102.93	616.891	1.28539	313.048
200	1114.23	623.348	1.28995	316.333
202	1125.39	629.726	1.29505	319.607
204	1136.58	636.127	1.2995	322.862
206	1147.95	642.549	1.30399	326.155
208	1159.3	649.019	1.30822	329.441
210	1170.61	655.479	1.31263	332.705
212	1181.75	661.86	1.31738	335.97
214	1192.92	668.27	1.32166	339.216
216	1204.28	674.695	1.326	342.493
218	1215.64	681.184	1.32998	345.754
220	1226.93	687.645	1.3344	349.021
222	1238.06	694.024	1.33884	352.283
224	1249.24	700.445	1.34324	355.523
226	1260.6	706.881	1.34742	358.79
228	1271.97	713.382	1.35164	362.046
230	1283.25	719.846	1.35577	365.312
232	1294.39	726.228	1.36011	368.567
234	1305.56	732.654	1.36437	371.795
236	1316.92	739.093	1.36901	375.05
238	1328.27	745.598	1.37302	378.299
240	1339.56	752.064	1.37631	381.569
242	1350.68	758.439	1.38102	384.827
244	1361.87	764.866	1.38524	388.056
246	1373.26	771.308	1.38931	391.302
248	1384.64	777.798	1.39359	394.537
250	1395.93	784.267	1.39765	397.805
252	1407.04	790.647	1.40137	401.056
254	1418.24	797.09	1.40559	404.283
256	1429.64	803.533	1.40964	407.525
258	1441.01	810.014	1.41347	410.766
260	1452.3	816.473	1.4172	414.042
262	1463.43	822.845	1.4215	417.287
264	1474.64	829.273	1.42532	420.509
266	1486.05	835.708	1.42951	423.751
268	1497.41	842.205	1.43322	426.99
270	1508.7	848.671	1.4369	430.28
272	1519.83	855.036	1.44079	433.526
274	1531.03	861.463	1.44487	436.748
276	1542.43	867.914	1.44838	439.99
278	1553.8	874.403	1.45217	443.227
280	1565.08	880.862	1.4559	446.512
282	1576.21	887.227	1.45958	449.753
284	1587.41	893.662	1.46386	452.968
286	1598.81	900.112	1.46699	456.204
288	1610.16	906.594	1.47064	459.43
290	1621.45	913.052	1.47432	462.708
292	1632.6	919.417	1.47839	465.943
294	1643.8	925.852	1.48213	469.16
296	1655.19	932.295	1.48539	472.395
298	1666.54	938.792	1.48887	475.625
300	1677.85	945.251	1.49241	478.914
302	1689	951.623	1.49642	482.154
304	1700.19	958.058	1.49987	485.375
306	1711.57	964.517	1.50359	488.597
308	1722.91	971.006	1.50715	491.821
310	1734.22	977.449	1.51066	495.108
312	1745.37	983.822	1.51436	498.346
314	1756.55	990.249	1.51785	501.574
316	1767.93	996.692	1.52119	504.794
318	1779.25	1003.17	1.52496	508.023
320	1790.54	1009.62	1.52803	511.305
322	1801.7	1015.98	1.53206	514.54
324	1812.86	1022.42	1.53548	517.768
326	1824.21	1028.84	1.53853	520.994
328	1835.53	1035.32	1.54222	524.228
330	1846.83	1041.75	1.54561	527.519
332	1857.99	1048.1	1.54924	530.756
334	1869.14	1054.53	1.55286	533.984
336	1880.47	1060.95	1.55544	537.209
338	1891.8	1067.42	1.55927	540.436
340	1903.12	1073.85	1.5624	543.721
342	1914.28	1080.19	1.56592	546.949
344	1925.45	1086.62	1.56947	550.177
346	1936.78	1093.04	1.57239	553.414
348	1948.11	1099.5	1.57596	556.663
350	1959.44	1105.92	1.57933	559.951
352	1970.6	1112.26	1.583	563.171
354	1981.75	1118.69	1.5862	566.404
356	1993.09	1125.11	1.58866	569.645
358	2004.42	1131.58	1.59214	572.913
360	2015.73	1138	1.59561	576.212
362	2026.87	1144.35	1.59919	579.439
364	2038	1150.77	1.60255	582.685
366	2049.34	1157.18	1.6051	585.937
368	2060.65	1163.65	1.60847	589.231
370	2071.97	1170.07	1.61179	592.532
372	2083.13	1176.41	1.61501	595.753
374	2094.26	1182.82	1.61855	599.008
376	2105.6	1189.23	1.62108	602.273
378	2116.92	1195.69	1.62437	605.581
380	2128.23	1202.1	1.62754	608.894
382	2139.41	1208.44	1.63108	612.133
384	2150.52	1214.84	1.6339	615.4
386	2161.86	1221.24	1.63656	618.676
388	2173.17	1227.69	1.63991	621.995
390	2184.47	1234.1	1.64281	625.317
392	2195.63	1240.43	1.64597	628.556
394	2206.75	1246.83	1.64928	631.826
396	2218.08	1253.22	1.6522	635.103
398	2229.4	1259.67	1.65482	638.424
400	2240.7	1266.07	1.65775	641.759

## Sheet: Fig. 1g
n-Hex	937
2-MP	528
23DMB	273
22DMB	1

## Sheet: Fig. 3a
Binding Energy (eV)	Intensity	Intensity	Intensity	Intensity	Intensity
190	201.378	194.124	194.135	192.35	195.91
189.9	206.782	193.97	193.981	192.196	195.756
189.8	210.779	193.759	193.769	191.984	195.544
189.7	206.846	193.51	193.521	191.736	195.296
189.6	204.485	193.253	193.264	191.479	195.039
189.5	202.729	193.016	193.027	191.242	194.802
189.4	199.923	192.824	192.835	191.049	194.61
189.3	196.77	192.675	192.686	190.9	194.461
189.2	193.593	192.566	192.577	190.791	194.352
189.1	192.345	192.498	192.509	190.723	194.284
189	190.502	192.457	192.467	190.681	194.242
188.9	191.987	192.413	192.423	190.637	194.198
188.8	197.33	192.347	192.357	190.571	194.133
188.7	199.49	192.259	192.268	190.482	194.045
188.6	198.746	192.157	192.166	190.38	193.943
188.5	193.947	192.071	192.08	190.293	193.857
188.4	186.994	192.017	192.026	190.239	193.804
188.3	187.596	191.993	192.002	190.214	193.781
188.2	190.782	191.973	191.982	190.193	193.762
188.1	197.756	191.931	191.941	190.15	193.723
188	199.922	191.854	191.866	190.071	193.649
187.9	197.056	191.758	191.774	189.973	193.559
187.8	192.681	191.657	191.681	189.869	193.468
187.7	192.195	191.58	191.619	189.789	193.41
187.6	190.454	191.538	191.609	189.743	193.404
187.5	189.515	191.528	191.659	189.728	193.458
187.4	188.161	191.53	191.775	189.725	193.58
187.3	189.333	191.534	191.988	189.722	193.801
187.2	191.161	191.538	192.367	189.717	194.188
187.1	196.077	191.54	193.02	189.708	194.852
187	199.113	191.539	194.117	189.694	195.962
186.9	198.667	191.537	195.902	189.676	197.763
186.8	197.965	191.535	198.707	189.653	200.589
186.7	201.279	191.533	202.959	189.626	204.866
186.6	206.062	191.529	209.162	189.592	211.099
186.5	217.228	191.518	217.858	189.543	219.834
186.4	230.041	191.495	229.561	189.472	231.583
186.3	246.856	191.453	244.647	189.373	246.727
186.2	267.545	191.388	263.224	189.236	265.376
186.1	290.869	191.297	284.987	189.056	287.229
186	313.831	191.182	309.094	188.829	311.447
185.9	336.595	191.044	334.095	188.55	336.589
185.8	362.082	190.892	357.993	188.221	360.664
185.7	381.192	190.742	378.456	187.847	381.351
185.6	392.087	190.614	393.282	187.433	396.463
185.5	403.298	190.534	401.177	186.986	404.724
185.4	409.975	190.54	402.94	186.519	406.961
185.3	405.161	190.68	400.478	186.045	405.113
185.2	394.972	191.01	391.06	185.574	396.496
185.1	382.618	191.605	375.361	185.12	381.846
185	361.881	192.56	354.857	184.697	362.72
184.9	337.572	193.987	331.353	184.312	341.028
184.8	317.331	196.023	306.726	183.967	318.782
184.7	301.68	198.846	282.679	183.665	297.86
184.6	284.022	202.673	260.561	183.404	279.83
184.5	266.461	207.768	241.265	183.179	265.855
184.4	256.568	214.45	225.229	182.981	256.699
184.3	252.778	223.098	212.491	182.804	252.786
184.2	253.473	234.139	202.791	182.636	254.293
184.1	260.681	248.034	195.685	182.466	261.253
184	272.283	265.248	190.658	182.282	273.625
183.9	288.765	286.187	187.2	182.072	291.315
183.8	309.177	311.092	184.857	181.824	314.125
183.7	338.678	339.894	183.259	181.526	341.627
183.6	373.868	372.012	182.122	181.165	372.969
183.5	414.279	406.138	181.242	180.732	406.648
183.4	451.961	440.066	180.486	180.223	440.329
183.3	477.843	470.749	179.778	179.647	470.88
183.2	490.041	494.798	179.077	179.014	494.861
183.1	500.86	509.626	178.367	178.338	509.655
183	508.612	515.097	177.649	177.636	515.11
182.9	508.656	514.51	176.93	176.924	514.515
182.8	496.337	502.582	176.217	176.215	502.584
182.7	481.443	477.813	175.525	175.524	477.814
182.6	455.297	444.143	174.874	174.873	444.143
182.5	414.785	406.087	174.28	174.28	406.087
182.4	375.19	367.595	173.755	173.755	367.595
182.3	336.42	331.486	173.312	173.312	331.486
182.2	294.443	299.384	172.953	172.953	299.384
182.1	260.726	271.951	172.671	172.671	271.951
182	238.854	249.207	172.454	172.454	249.207
181.9	226.356	230.796	172.29	172.29	230.796
181.8	213.997	216.181	172.165	172.165	216.181
181.7	205.002	204.77	172.067	172.067	204.77
181.6	199.243	195.995	171.989	171.989	195.995
181.5	192.077	189.34	171.929	171.929	189.34
181.4	186.346	184.361	171.882	171.882	184.361
181.3	184.863	180.681	171.843	171.843	180.681
181.2	185.294	177.994	171.809	171.809	177.994
181.1	186.265	176.055	171.779	171.779	176.055
181	184.978	174.671	171.751	171.751	174.671
180.9	181.402	173.695	171.725	171.725	173.695
180.8	178.676	173.015	171.703	171.703	173.015
180.7	177.042	172.547	171.684	171.684	172.547
180.6	179.248	172.228	171.668	171.668	172.228
180.5	179.262	172.013	171.654	171.654	172.013
180.4	175.93	171.869	171.642	171.642	171.869
180.3	173.932	171.773	171.632	171.632	171.773
180.2	172.86	171.711	171.624	171.624	171.711
180.1	174.751	171.667	171.614	171.614	171.667
180	180.967	171.633	171.601	171.601	171.633

## Sheet: Fig. 3b
Binding Energy (eV)	Intensity	Intensity	Intensity	Intensity	Intensity	Intensity
536	5015.56	4992.09	4984.35	4980.86	5003.64	4980.86
535.9	5025.04	4992.19	4984.58	4980.96	5004.34	4980.96
535.8	5061.09	4992.29	4984.81	4981.05	5005.12	4981.05
535.7	5069.7	4992.38	4985.04	4981.15	5005.97	4981.15
535.6	5041.85	4992.48	4985.29	4981.25	5006.9	4981.25
535.5	5025.08	4992.58	4985.54	4981.35	5007.93	4981.35
535.4	5032.14	4992.68	4985.8	4981.44	5009.08	4981.44
535.3	5036.68	4992.78	4986.07	4981.54	5010.36	4981.54
535.2	5026.15	4992.89	4986.36	4981.64	5011.78	4981.64
535.1	5031.05	4993.01	4986.65	4981.74	5013.38	4981.74
535	5049.45	4993.14	4986.95	4981.83	5015.18	4981.83
534.9	5023.78	4993.29	4987.27	4981.93	5017.2	4981.93
534.8	5005.88	4993.5	4987.6	4982.03	5019.49	4982.03
534.7	5034.6	4993.78	4987.95	4982.13	5022.06	4982.13
534.6	5057.15	4994.18	4988.31	4982.23	5024.97	4982.22
534.5	5061.74	4994.78	4988.7	4982.33	5028.24	4982.32
534.4	5039.76	4995.66	4989.1	4982.43	5031.9	4982.42
534.3	5036.63	4996.96	4989.52	4982.54	5035.95	4982.52
534.2	5057.67	4998.87	4989.97	4982.67	5040.36	4982.61
534.1	5058.89	5001.58	4990.44	4982.82	5045.06	4982.71
534	5075.9	5005.38	4990.94	4983.03	5049.91	4982.81
533.9	5113.82	5010.56	4991.48	4983.35	5054.68	4982.9
533.8	5117.39	5017.42	4992.05	4983.85	5059.06	4983
533.7	5094.61	5026.26	4992.65	4984.68	5062.66	4983.1
533.6	5129.2	5037.3	4993.31	4986.04	5065.12	4983.2
533.5	5180.3	5050.67	4994.01	4988.28	5066.15	4983.29
533.4	5158.45	5066.33	4994.76	4991.87	5065.47	4983.39
533.3	5145.46	5084.04	4995.57	4997.49	5063.01	4983.49
533.2	5223.99	5103.31	4996.45	5006.03	5059.08	4983.59
533.1	5313.65	5123.45	4997.41	5018.62	5054.13	4983.68
533	5278.66	5143.52	4998.45	5036.58	5048.61	4983.78
532.9	5292.03	5162.44	4999.6	5061.38	5042.94	4983.88
532.8	5352.69	5179.08	5000.85	5094.42	5037.39	4983.98
532.7	5380.93	5192.36	5002.23	5136.91	5032.18	4984.07
532.6	5432.5	5201.36	5003.75	5189.53	5027.39	4984.17
532.5	5537.25	5205.45	5005.44	5252.19	5023.08	4984.27
532.4	5617.67	5204.21	5007.33	5323.77	5019.23	4984.37
532.3	5657.17	5197.6	5009.44	5401.95	5015.84	4984.46
532.2	5731.76	5186.07	5011.81	5483.19	5012.85	4984.56
532.1	5857.91	5170.47	5014.49	5562.93	5010.23	4984.66
532	5942.97	5151.85	5017.52	5635.92	5007.93	4984.75
531.9	5905.7	5131.39	5020.97	5696.83	5005.92	4984.85
531.8	5876.83	5110.28	5024.93	5740.83	5004.15	4984.95
531.7	5885.65	5089.59	5029.47	5764.26	5002.59	4985.05
531.6	5900.65	5070.19	5034.71	5765.1	5001.23	4985.14
531.5	5876.64	5052.71	5040.78	5743.29	5000.02	4985.24
531.4	5829.88	5037.54	5047.84	5700.72	4998.96	4985.34
531.3	5755.72	5024.83	5056.05	5640.96	4998.02	4985.44
531.2	5704.34	5014.52	5065.6	5568.78	4997.19	4985.53
531.1	5665.65	5006.43	5076.69	5489.52	4996.45	4985.63
531	5544.53	5000.29	5089.46	5408.42	4995.79	4985.73
530.9	5429.7	4995.76	5103.98	5330.12	4995.21	4985.83
530.8	5370.9	4992.54	5120.13	5258.22	4994.69	4985.92
530.7	5369.91	4990.32	5137.48	5195.13	4994.22	4986.02
530.6	5333.45	4988.84	5155.15	5142.05	4993.81	4986.12
530.5	5273.88	4987.89	5171.69	5099.11	4993.44	4986.22
530.4	5278.61	4987.32	5184.99	5065.68	4993.11	4986.31
530.3	5291.74	4987	5192.24	5040.59	4992.81	4986.41
530.2	5227.75	4986.85	5192.66	5022.42	4992.55	4986.51
530.1	5184.29	4986.79	5186.85	5009.72	4992.31	4986.6
530	5201.04	4986.81	5175.31	5001.15	4992.1	4986.7
529.9	5204.06	4986.85	5159.97	4995.56	4991.92	4986.8
529.8	5149.58	4986.93	5142.84	4992.06	4991.75	4986.9
529.7	5113.18	4987.01	5125.59	4989.95	4991.61	4986.99
529.6	5107.23	4987.1	5109.3	4988.73	4991.48	4987.09
529.5	5077.09	4987.19	5094.53	4988.07	4991.36	4987.19
529.4	5085.9	4987.29	5081.5	4987.75	4991.26	4987.29
529.3	5091.2	4987.38	5070.18	4987.62	4991.18	4987.38
529.2	5056.52	4987.48	5060.44	4987.6	4991.1	4987.48
529.1	5064.45	4987.58	5052.09	4987.63	4991.04	4987.58
529	5093.92	4987.68	5044.94	4987.7	4990.99	4987.68
528.9	5078.75	4987.77	5038.82	4987.79	4990.94	4987.77
528.8	5056.25	4987.87	5033.57	4987.88	4990.91	4987.87
528.7	5024.9	4987.97	5029.05	4987.97	4990.88	4987.97
528.6	4976.92	4988.07	5025.15	4988.07	4990.86	4988.07
528.5	5002.32	4988.16	5021.77	4988.16	4990.84	4988.16
528.4	5046.67	4988.26	5018.82	4988.26	4990.84	4988.26
528.3	5040.36	4988.36	5016.25	4988.36	4990.83	4988.36
528.2	5033.8	4988.46	5014	4988.46	4990.84	4988.46
528.1	5009.96	4988.55	5012.02	4988.55	4990.85	4988.55
528	4958.11	4988.65	5010.28	4988.65	4990.86	4988.65
527.9	4952.73	4988.25	5010.23	4988.15	4990.76	4988.25

## Sheet: Fig. 3c
Binding Energy (eV)	Intensity	Intensity	Intensity	Intensity	Intensity
292.1	5012.56	4807.6	4914.06	4864.93	4807.6
292	5055.8	4806.72	4913.18	4866.09	4806.72
291.9	5159.27	4805.76	4912.22	4867.26	4805.75
291.8	5122.33	4804.78	4911.24	4868.53	4804.77
291.7	5062.94	4803.75	4910.21	4869.86	4803.74
291.6	5109.05	4802.67	4909.12	4871.27	4802.65
291.5	5160.44	4801.57	4908.02	4872.79	4801.55
291.4	5175.02	4800.42	4906.88	4874.4	4800.4
291.3	5222.66	4799.21	4905.68	4876.1	4799.18
291.2	5182.62	4798	4904.52	4877.97	4797.97
291.1	5087.79	4796.8	4903.43	4880.02	4796.76
291	5150.34	4795.59	4902.53	4882.25	4795.54
290.9	5185.87	4794.41	4902.08	4884.72	4794.35
290.8	5135.48	4793.32	4902.62	4887.49	4793.25
290.7	5022.09	4792.2	4905	4890.46	4792.1
290.6	5148.14	4791.06	4911.05	4893.68	4790.95
290.5	5167.06	4789.98	4924.03	4897.23	4789.84
290.4	5083.29	4788.91	4949.26	4901.09	4788.73
290.3	5127.31	4787.72	4995.12	4905.16	4787.5
290.2	5256.38	4786.38	5074.13	4909.43	4786.11
290.1	5459.22	4784.77	5203.5	4913.81	4784.44
290	5724.35	4782.68	5405.02	4918.13	4782.27
289.9	6073.12	4779.91	5703.86	4922.24	4779.4
289.8	6508.85	4776.32	6125.4	4926.01	4775.68
289.7	6956.1	4771.64	6689.99	4929.24	4770.85
289.6	7672.72	4765.64	7406.44	4931.75	4764.67
289.5	8423.88	4758.04	8264.96	4933.31	4756.84
289.4	9344.93	4748.56	9231.79	4933.72	4747.08
289.3	10354.4	4736.96	10247.4	4932.8	4735.13
289.2	11291.5	4723.18	11230.2	4930.57	4720.92
289.1	12186.1	4707.27	12085.9	4927.18	4704.47
289	12826.2	4689.62	12722	4923.11	4686.17
288.9	13019	4670.69	13063.8	4918.94	4666.41
288.8	13175.4	4650.95	13067.7	4915.27	4645.66
288.7	13205.2	4631.16	12728.2	4913.02	4624.62
288.6	12663.9	4612.15	12083.8	4913.16	4604.06
288.5	11755.6	4594.57	11207.4	4916.55	4584.58
288.4	10775.9	4579.06	10192.1	4924.03	4566.7
288.3	9851.34	4566.33	9134.75	4936.55	4551.05
288.2	8638.51	4556.79	8120.72	4954.8	4537.88
288.1	7592.64	4550.51	7213.64	4979.17	4527.14
288	6839.62	4547.5	6450.98	5010.02	4518.58
287.9	6309.55	4547.81	5845.41	5047.78	4512.02
287.8	5806.84	4551.3	5389.6	5092.78	4507
287.7	5521.38	4558.04	5063.58	5145.58	4503.15
287.6	5202.47	4568.17	4841.45	5206.82	4500.07
287.5	5257.37	4582.12	4696.97	5277.46	4497.49
287.4	5293.06	4600.53	4606.92	5358.6	4495.1
287.3	5426.69	4624.47	4552.81	5451.63	4492.68
287.2	5550.99	4655.52	4521.03	5558.06	4490.01
287.1	5698.77	4696.01	4502.26	5679.57	4486.91
287	6111.6	4749.31	4490.46	5817.71	4483.18
286.9	6539.11	4820.43	4482.06	5973.84	4478.75
286.8	6811.77	4916.44	4474.88	6148.39	4473.43
286.7	7311.55	5047.5	4467.76	6340.43	4467.15
286.6	7592.41	5227.85	4460.1	6546.53	4459.86
286.5	8135.59	5477.19	4451.65	6759.77	4451.56
286.4	8513.81	5821.99	4442.26	6968.59	4442.23
286.3	8841.72	6296.83	4431.7	7156.54	4431.69
286.2	9707.41	6945.61	4419.64	7303.75	4419.64
286.1	10565.1	7822.12	4405.84	7390.68	4405.84
286	11601.6	8988.42	4389.56	7402.64	4389.56
285.9	13432.1	10511.8	4370.02	7334.68	4370.01
285.8	15332.1	12457.5	4346.37	7193.03	4346.37
285.7	17863.5	14877.1	4317.73	6992.69	4317.73
285.6	20481.3	17790.9	4283.14	6752.55	4283.14
285.5	23436.4	21165.2	4241.76	6490.71	4241.76
285.4	26906.7	24888.1	4192.67	6221.33	4192.67
285.3	30648.5	28752	4135.46	5954.23	4135.46
285.2	33968.7	32453.1	4069.97	5695.14	4069.97
285.1	36854.7	35629	3996.54	5446.97	3996.54
285	39099	37942.8	3916.14	5211.1	3916.14
284.9	40575.8	39209.8	3830.51	4988.35	3830.51
284.8	40812.2	39532.5	3741.9	4779.45	3741.9
284.7	39554.8	38893.8	3652.81	4585.06	3652.81
284.6	37426	36835.3	3565.75	4405.9	3565.75
284.5	34607.8	33635.2	3483.49	4243	3483.49
284.4	30544.5	29705.8	3408.34	4097.14	3408.34
284.3	26134.8	25478.9	3341.73	3968.37	3341.73
284.2	22053	21325.2	3284.55	3856.4	3284.55
284.1	18187	17510.7	3237.19	3760.62	3237.19
284	14587	14189.7	3199.1	3679.58	3199.1
283.9	11720.8	11422.3	3169.23	3611.52	3169.23
283.8	9424.78	9199.74	3146.39	3554.59	3146.39
283.7	7790.4	7471.43	3129.31	3507.01	3129.31
283.6	6505.17	6165.44	3116.68	3466.99	3116.68
283.5	5570.97	5204.17	3107.46	3433.11	3107.46
283.4	4802.8	4513.78	3100.78	3404.16	3100.78
283.3	4276.39	4029.32	3095.94	3379.15	3095.94
283.2	4066.75	3696.88	3092.42	3357.33	3092.42
283.1	3824.88	3473.65	3089.85	3338.09	3089.85
283	3651.28	3326.81	3087.87	3320.89	3087.87
282.9	3610.39	3232.1	3086.25	3305.36	3086.25
282.8	3529.16	3172.24	3084.94	3291.3	3084.94
282.7	3434.83	3135.06	3083.84	3278.48	3083.84
282.6	3404.42	3112.35	3082.89	3266.74	3082.89
282.5	3361.53	3098.64	3082.03	3255.93	3082.03
282.4	3406.08	3090.49	3081.31	3246	3081.31
282.3	3252.31	3085.62	3080.65	3236.83	3080.65
282.2	3293.69	3082.71	3080.07	3228.34	3080.07
282.1	3265.94	3080.92	3079.55	3220.48	3079.55
282	3217.16	3079.78	3079.08	3213.17	3079.08

## Sheet: Fig. 3d
PP		UiO-66		UiO-66/PP-(24)		UiO-66/PP-(72)		UiO-66/PP-(96)
2θ (º)	Intensity	2θ (º)	Intensity	2θ (º)	Intensity	2θ (º)	Intensity	2θ (º)	Intensity
4.03613	0.14002	4	0.00514	4.03613	0.14996	4	0.02282	4.03613	0.18786
4.06239	0.1405	4.02	0.0051	4.06239	0.15158	4.02	0.02311	4.06239	0.18299
4.08865	0.14353	4.04	0.00453	4.08865	0.15101	4.04	0.02555	4.08865	0.18701
4.11491	0.14238	4.06	0.00468	4.11491	0.15661	4.06	0.02452	4.11491	0.18647
4.14117	0.14111	4.08	0.00733	4.14117	0.15442	4.08	0.0256	4.14117	0.18558
4.16743	0.14123	4.1	0.00765	4.16743	0.15381	4.1	0.02706	4.16743	0.18478
4.19369	0.1494	4.12	0.00613	4.19369	0.15755	4.12	0.02634	4.19369	0.18719
4.21995	0.14634	4.14	0.00584	4.21995	0.15144	4.14	0.02901	4.21995	0.18513
4.24621	0.14622	4.16	0.00797	4.24621	0.15647	4.16	0.02839	4.24621	0.1854
4.27248	0.1464	4.18	0.01013	4.27248	0.15733	4.18	0.02893	4.27248	0.18688
4.29874	0.14906	4.2	0.00854	4.29874	0.15474	4.2	0.02887	4.29874	0.18866
4.325	0.14701	4.22	0.00758	4.325	0.1532	4.22	0.03083	4.325	0.19121
4.35126	0.14913	4.24	0.00815	4.35126	0.15126	4.24	0.03057	4.35126	0.1871
4.37752	0.15037	4.26	0.00928	4.37752	0.15219	4.26	0.03165	4.37752	0.18741
4.40378	0.14979	4.28	0.00953	4.40378	0.15636	4.28	0.03207	4.40378	0.18813
4.43004	0.1487	4.3	0.00893	4.43004	0.15572	4.3	0.03258	4.43004	0.1964
4.4563	0.14834	4.32	0.01172	4.4563	0.15474	4.32	0.0337	4.4563	0.19305
4.48256	0.14988	4.34	0.01041	4.48256	0.15464	4.34	0.03515	4.48256	0.19582
4.50882	0.14985	4.36	0.01052	4.50882	0.15586	4.36	0.03532	4.50882	0.18987
4.53508	0.14761	4.38	0.01357	4.53508	0.1551	4.38	0.03622	4.53508	0.19667
4.56134	0.14807	4.4	0.01119	4.56134	0.15413	4.4	0.03654	4.56134	0.19465
4.5876	0.14828	4.42	0.01399	4.5876	0.15417	4.42	0.03713	4.5876	0.20212
4.61386	0.14701	4.44	0.0108	4.61386	0.15521	4.44	0.03841	4.61386	0.19877
4.64012	0.15124	4.46	0.01364	4.64012	0.15374	4.46	0.03988	4.64012	0.19698
4.66638	0.15103	4.48	0.01495	4.66638	0.16032	4.48	0.03929	4.66638	0.19854
4.69264	0.14879	4.5	0.01558	4.69264	0.15546	4.5	0.04128	4.69264	0.19626
4.7189	0.14537	4.52	0.01551	4.7189	0.15679	4.52	0.04226	4.7189	0.196
4.74517	0.14707	4.54	0.01594	4.74517	0.15841	4.54	0.04068	4.74517	0.19926
4.77143	0.15076	4.56	0.01565	4.77143	0.16308	4.56	0.04319	4.77143	0.20543
4.79769	0.14906	4.58	0.01562	4.79769	0.15895	4.58	0.04293	4.79769	0.2065
4.82395	0.15267	4.6	0.01527	4.82395	0.15841	4.6	0.04582	4.82395	0.20686
4.85021	0.1543	4.62	0.01293	4.85021	0.16398	4.62	0.04297	4.85021	0.20493
4.87647	0.15373	4.64	0.01718	4.87647	0.15748	4.64	0.04459	4.87647	0.20529
4.90273	0.15336	4.66	0.01569	4.90273	0.15985	4.66	0.04766	4.90273	0.21025
4.92899	0.15333	4.68	0.01955	4.92899	0.15863	4.68	0.04732	4.92899	0.21289
4.95525	0.15633	4.7	0.01619	4.95525	0.16326	4.7	0.04802	4.95525	0.20641
4.98151	0.15194	4.72	0.01806	4.98151	0.16704	4.72	0.049	4.98151	0.20341
5.00777	0.1484	4.74	0.0193	5.00777	0.16312	4.74	0.05023	5.00777	0.20538
5.03403	0.15031	4.76	0.01976	5.03403	0.16254	4.76	0.04954	5.03403	0.20623
5.06029	0.14831	4.78	0.01771	5.06029	0.1583	4.78	0.05226	5.06029	0.21115
5.08655	0.14807	4.8	0.01838	5.08655	0.1564	4.8	0.05223	5.08655	0.20154
5.11281	0.14565	4.82	0.01987	5.11281	0.16003	4.82	0.05274	5.11281	0.21043
5.13907	0.14788	4.84	0.01955	5.13907	0.15848	4.84	0.05215	5.13907	0.20601
5.16533	0.14177	4.86	0.02008	5.16533	0.15647	4.86	0.05431	5.16533	0.20485
5.1916	0.14695	4.88	0.02019	5.1916	0.16136	4.88	0.0556	5.1916	0.21083
5.21786	0.14949	4.9	0.02076	5.21786	0.16215	4.9	0.05736	5.21786	0.21262
5.24412	0.14707	4.92	0.02348	5.24412	0.15816	4.92	0.05681	5.24412	0.2082
5.27038	0.14407	4.94	0.02224	5.27038	0.16179	4.94	0.05658	5.27038	0.21218
5.29664	0.1477	4.96	0.02331	5.29664	0.16003	4.96	0.05843	5.29664	0.21137
5.3229	0.14652	4.98	0.02302	5.3229	0.15827	4.98	0.0588	5.3229	0.20757
5.34916	0.14565	5	0.02302	5.34916	0.16463	5	0.06062	5.34916	0.2111
5.37542	0.14201	5.02	0.02277	5.37542	0.16269	5.02	0.06327	5.37542	0.21521
5.40168	0.14507	5.04	0.02504	5.40168	0.15758	5.04	0.06216	5.40168	0.20869
5.42794	0.14392	5.06	0.02175	5.42794	0.15841	5.06	0.06382	5.42794	0.20994
5.4542	0.14398	5.08	0.02501	5.4542	0.16003	5.08	0.06605	5.4542	0.20855
5.48046	0.14189	5.1	0.02632	5.48046	0.16323	5.1	0.06571	5.48046	0.21003
5.50672	0.14646	5.12	0.02405	5.50672	0.16377	5.12	0.06643	5.50672	0.21048
5.53298	0.14147	5.14	0.02483	5.53298	0.15981	5.14	0.06535	5.53298	0.21419
5.55924	0.14401	5.16	0.02575	5.55924	0.16186	5.16	0.06582	5.55924	0.22304
5.5855	0.14453	5.18	0.0255	5.5855	0.16686	5.18	0.06793	5.5855	0.21021
5.61176	0.14365	5.2	0.02763	5.61176	0.167	5.2	0.06863	5.61176	0.21016
5.63802	0.1362	5.22	0.02756	5.63802	0.16887	5.22	0.07043	5.63802	0.21754
5.66429	0.13769	5.24	0.02773	5.66429	0.16902	5.24	0.06924	5.66429	0.21311
5.69055	0.1359	5.26	0.02752	5.69055	0.1665	5.26	0.0709	5.69055	0.21665
5.71681	0.1376	5.28	0.02632	5.71681	0.16772	5.28	0.07391	5.71681	0.21495
5.74307	0.13493	5.3	0.02458	5.74307	0.16919	5.3	0.07366	5.74307	0.21191
5.76933	0.13569	5.32	0.0288	5.76933	0.17182	5.32	0.07401	5.76933	0.22125
5.79559	0.13754	5.34	0.02805	5.79559	0.17563	5.34	0.07696	5.79559	0.21825
5.82185	0.12797	5.36	0.03057	5.82185	0.16657	5.36	0.07818	5.82185	0.22259
5.84811	0.13442	5.38	0.02936	5.84811	0.16963	5.38	0.08061	5.84811	0.22156
5.87437	0.13215	5.4	0.02752	5.87437	0.17178	5.4	0.07926	5.87437	0.21892
5.90063	0.13396	5.42	0.02943	5.90063	0.17513	5.42	0.08129	5.90063	0.22424
5.92689	0.13263	5.44	0.0295	5.92689	0.17243	5.44	0.08446	5.92689	0.21517
5.95315	0.13003	5.46	0.02915	5.95315	0.17009	5.46	0.08458	5.95315	0.22031
5.97941	0.1287	5.48	0.03308	5.97941	0.17168	5.48	0.08398	5.97941	0.22192
6.00567	0.12855	5.5	0.03173	6.00567	0.17437	5.5	0.08652	6.00567	0.22161
6.03193	0.12513	5.52	0.03297	6.03193	0.17807	5.52	0.08705	6.03193	0.22375
6.05819	0.1287	5.54	0.03131	6.05819	0.1757	5.54	0.08705	6.05819	0.22594
6.08445	0.1294	5.56	0.03343	6.08445	0.17883	5.56	0.08652	6.08445	0.22134
6.11071	0.12891	5.58	0.03485	6.11071	0.17426	5.58	0.09118	6.11071	0.22554
6.13698	0.12791	5.6	0.03393	6.13698	0.17883	5.6	0.08915	6.13698	0.21647
6.16324	0.12991	5.62	0.03418	6.16324	0.18156	5.62	0.09073	6.16324	0.21834
6.1895	0.12867	5.64	0.03159	6.1895	0.18131	5.64	0.09132	6.1895	0.23363
6.21576	0.12592	5.66	0.0362	6.21576	0.18311	5.66	0.09488	6.21576	0.22424
6.24202	0.12676	5.68	0.03453	6.24202	0.18102	5.68	0.09463	6.24202	0.22608
6.26828	0.12815	5.7	0.03591	6.26828	0.18433	5.7	0.09653	6.26828	0.23131
6.29454	0.12398	5.72	0.03673	6.29454	0.19022	5.72	0.09945	6.29454	0.23175
6.3208	0.12404	5.74	0.03584	6.3208	0.18397	5.74	0.1003	6.3208	0.23037
6.34706	0.12374	5.76	0.03825	6.34706	0.18738	5.76	0.09991	6.34706	0.23569
6.37332	0.12237	5.78	0.03705	6.37332	0.18868	5.78	0.10218	6.37332	0.22916
6.39958	0.12537	5.8	0.03698	6.39958	0.19684	5.8	0.10201	6.39958	0.23528
6.42584	0.12277	5.82	0.03818	6.42584	0.19662	5.82	0.10589	6.42584	0.24127
6.4521	0.12419	5.84	0.03772	6.4521	0.20083	5.84	0.10665	6.4521	0.23846
6.47836	0.12362	5.86	0.03751	6.47836	0.20201	5.86	0.10583	6.47836	0.23309
6.50462	0.12156	5.88	0.04055	6.50462	0.20478	5.88	0.10675	6.50462	0.24373
6.53088	0.12032	5.9	0.04151	6.53088	0.20719	5.9	0.11032	6.53088	0.24874
6.55714	0.12189	5.92	0.04002	6.55714	0.2078	5.92	0.11112	6.55714	0.24413
6.58341	0.12141	5.94	0.04048	6.58341	0.21434	5.94	0.11341	6.58341	0.24324
6.60967	0.1218	5.96	0.03882	6.60967	0.21754	5.96	0.11383	6.60967	0.25383
6.63593	0.11941	5.98	0.04247	6.63593	0.22351	5.98	0.11445	6.63593	0.25276
6.66219	0.12038	6	0.04519	6.66219	0.22322	6	0.11748	6.66219	0.2541
6.68845	0.1248	6.02	0.04282	6.68845	0.23462	6.02	0.11858	6.68845	0.25781
6.71471	0.12068	6.04	0.04615	6.71471	0.2363	6.04	0.11818	6.71471	0.27015
6.74097	0.11902	6.06	0.04498	6.74097	0.2482	6.06	0.12234	6.74097	0.26322
6.76723	0.1205	6.08	0.04261	6.76723	0.24914	6.08	0.12577	6.76723	0.26134
6.79349	0.11702	6.1	0.04505	6.79349	0.25841	6.1	0.1228	6.79349	0.28298
6.81975	0.12162	6.12	0.04643	6.81975	0.27297	6.12	0.1267	6.81975	0.27792
6.84601	0.11511	6.14	0.04491	6.84601	0.27753	6.14	0.12669	6.84601	0.28168
6.87227	0.11774	6.16	0.04682	6.87227	0.2945	6.16	0.13013	6.87227	0.28892
6.89853	0.11587	6.18	0.04707	6.89853	0.31139	6.18	0.13045	6.89853	0.29683
6.92479	0.11723	6.2	0.04799	6.92479	0.31812	6.2	0.13389	6.92479	0.30635
6.95105	0.1175	6.22	0.04629	6.95105	0.33681	6.22	0.13538	6.95105	0.32593
6.97731	0.11708	6.24	0.04576	6.97731	0.34457	6.24	0.13664	6.97731	0.3426
7.00357	0.1172	6.26	0.04934	7.00357	0.37168	6.26	0.13826	7.00357	0.34895
7.02983	0.1156	6.28	0.04881	7.02983	0.39651	6.28	0.14205	7.02983	0.36647
7.0561	0.11	6.3	0.04983	7.0561	0.42703	6.3	0.14116	7.0561	0.4003
7.08236	0.11632	6.32	0.05238	7.08236	0.45331	6.32	0.14543	7.08236	0.42399
7.10862	0.11233	6.34	0.05061	7.10862	0.48235	6.34	0.1486	7.10862	0.45524
7.13488	0.11248	6.36	0.05362	7.13488	0.53778	6.36	0.14832	7.13488	0.49444
7.16114	0.11762	6.38	0.05596	7.16114	0.58059	6.38	0.15084	7.16114	0.54467
7.1874	0.11532	6.4	0.05522	7.1874	0.65018	6.4	0.15222	7.1874	0.61856
7.21366	0.10824	6.42	0.05632	7.21366	0.73037	6.42	0.15731	7.21366	0.69168
7.23992	0.11269	6.44	0.06049	7.23992	0.81524	6.44	0.15728	7.23992	0.79909
7.26618	0.10909	6.46	0.0623	7.26618	0.89328	6.46	0.16169	7.26618	0.90815
7.29244	0.11048	6.48	0.06839	7.29244	0.95899	6.48	0.16331	7.29244	0.98382
7.3187	0.10906	6.5	0.06602	7.3187	1	6.5	0.16906	7.3187	1
7.34496	0.10855	6.52	0.06843	7.34496	0.97006	6.52	0.17269	7.34496	0.92585
7.37122	0.11082	6.54	0.07463	7.37122	0.88116	6.54	0.17368	7.37122	0.79779
7.39748	0.10655	6.56	0.07668	7.39748	0.82153	6.56	0.1748	7.39748	0.69915
7.42374	0.10985	6.58	0.07675	7.42374	0.74597	6.58	0.17834	7.42374	0.58758
7.45	0.10864	6.6	0.07728	7.45	0.67516	6.6	0.1816	7.45	0.51102
7.47626	0.11333	6.62	0.077	7.47626	0.60597	6.62	0.18364	7.47626	0.43999
7.50252	0.11094	6.64	0.08153	7.50252	0.53267	6.64	0.18439	7.50252	0.3826
7.52879	0.10909	6.66	0.08352	7.52879	0.46884	6.66	0.18788	7.52879	0.34917
7.55505	0.11075	6.68	0.09191	7.55505	0.4147	6.68	0.19777	7.55505	0.31462
7.58131	0.10818	6.7	0.09659	7.58131	0.37354	6.7	0.19939	7.58131	0.29415
7.60757	0.10485	6.72	0.10062	7.60757	0.34662	6.72	0.20313	7.60757	0.27542
7.63383	0.1054	6.74	0.10434	7.63383	0.32624	6.74	0.21068	7.63383	0.26595
7.66009	0.10634	6.76	0.10378	7.66009	0.3032	6.76	0.21054	7.66009	0.25643
7.68635	0.10567	6.78	0.1166	7.68635	0.29303	6.78	0.21641	7.68635	0.24945
7.71261	0.10861	6.8	0.12425	7.71261	0.28296	6.8	0.22124	7.71261	0.24248
7.73887	0.10803	6.82	0.13388	7.73887	0.27401	6.82	0.22501	7.73887	0.23493
7.76513	0.10534	6.84	0.14288	7.76513	0.26402	6.84	0.2314	7.76513	0.23957
7.79139	0.10637	6.86	0.15092	7.79139	0.26111	6.86	0.23337	7.79139	0.22411
7.81765	0.10213	6.88	0.16179	7.81765	0.25029	6.88	0.23992	7.81765	0.2297
7.84391	0.10434	6.9	0.16863	7.84391	0.24428	6.9	0.24347	7.84391	0.22634
7.87017	0.10207	6.92	0.18294	7.87017	0.24285	6.92	0.25514	7.87017	0.22223
7.89643	0.10431	6.94	0.19937	7.89643	0.23749	6.94	0.26137	7.89643	0.21776
7.92269	0.10379	6.96	0.20868	7.92269	0.23648	6.96	0.26689	7.92269	0.21445
7.94895	0.10452	6.98	0.22969	7.94895	0.22753	6.98	0.27406	7.94895	0.21423
7.97522	0.10664	7	0.2469	7.97522	0.23699	7	0.28021	7.97522	0.21392
8.00148	0.1028	7.02	0.26893	8.00148	0.2321	7.02	0.28383	8.00148	0.21419
8.02774	0.10349	7.04	0.28405	8.02774	0.2339	7.04	0.29366	8.02774	0.21477
8.054	0.10392	7.06	0.31614	8.054	0.22883	7.06	0.31073	8.054	0.21316
8.08026	0.10104	7.08	0.34005	8.08026	0.22552	7.08	0.3123	8.08026	0.21517
8.10652	0.10364	7.1	0.37334	8.10652	0.24123	7.1	0.32485	8.10652	0.21021
8.13278	0.10361	7.12	0.41376	8.13278	0.23738	7.12	0.33842	8.13278	0.21553
8.15904	0.10379	7.14	0.453	8.15904	0.2436	7.14	0.34751	8.15904	0.21289
8.1853	0.10113	7.16	0.50737	8.1853	0.24705	7.16	0.36493	8.1853	0.21875
8.21156	0.10531	7.18	0.58054	8.21156	0.24842	7.18	0.37652	8.21156	0.22608
8.23782	0.09965	7.2	0.68173	8.23782	0.26276	7.2	0.39406	8.23782	0.23068
8.26408	0.09823	7.22	0.80442	8.26408	0.26963	7.22	0.41162	8.26408	0.22912
8.29034	0.10485	7.24	0.94181	8.29034	0.2817	7.24	0.43231	8.29034	0.24172
8.3166	0.10022	7.26	1	8.3166	0.2986	7.26	0.45376	8.3166	0.24597
8.34286	0.10346	7.28	0.88928	8.34286	0.30845	7.28	0.48139	8.34286	0.26273
8.36912	0.10195	7.3	0.72175	8.36912	0.32822	7.3	0.50675	8.36912	0.27082
8.39538	0.09938	7.32	0.57827	8.39538	0.35665	7.32	0.53992	8.39538	0.28557
8.42164	0.10016	7.34	0.48945	8.42164	0.37398	7.34	0.57018	8.42164	0.3055
8.44791	0.10222	7.36	0.43331	8.44791	0.38167	7.36	0.60216	8.44791	0.31207
8.47417	0.10004	7.38	0.37494	8.47417	0.384	7.38	0.6462	8.47417	0.30474
8.50043	0.1008	7.4	0.32822	8.50043	0.37207	7.4	0.69071	8.50043	0.29174
8.52669	0.09935	7.42	0.28005	8.52669	0.34461	7.42	0.74301	8.52669	0.27502
8.55295	0.09798	7.44	0.24077	8.55295	0.32894	7.44	0.79317	8.55295	0.25303
8.57921	0.09986	7.46	0.20787	8.57921	0.3083	7.46	0.85669	8.57921	0.2385
8.60547	0.10001	7.48	0.17691	8.60547	0.28106	7.48	0.92183	8.60547	0.21772
8.63173	0.09801	7.5	0.15364	8.63173	0.26319	7.5	0.96799	8.63173	0.2086
8.65799	0.0985	7.52	0.13884	8.65799	0.23972	7.52	0.98987	8.65799	0.19372
8.68425	0.09741	7.54	0.12673	8.68425	0.22218	7.54	1	8.68425	0.18916
8.71051	0.09432	7.56	0.11628	8.71051	0.2046	7.56	0.98823	8.71051	0.17539
8.73677	0.09481	7.58	0.10873	8.73677	0.19439	7.58	0.96902	8.73677	0.1753
8.76303	0.09871	7.6	0.11121	8.76303	0.18458	7.6	0.94716	8.76303	0.17181
8.78929	0.09578	7.62	0.10335	8.78929	0.18102	7.62	0.91428	8.78929	0.16703
8.81555	0.09677	7.64	0.10009	8.81555	0.17405	7.64	0.88024	8.81555	0.16265
8.84181	0.09429	7.66	0.10087	8.84181	0.16862	7.66	0.83624	8.84181	0.16234
8.86807	0.09493	7.68	0.09853	8.86807	0.16405	7.68	0.77368	8.86807	0.15577
8.89433	0.09665	7.7	0.09942	8.89433	0.1578	7.7	0.70906	8.89433	0.15273
8.9206	0.09378	7.72	0.10176	8.9206	0.15173	7.72	0.646	8.9206	0.15335
8.94686	0.09581	7.74	0.10494	8.94686	0.15392	7.74	0.57463	8.94686	0.15394
8.97312	0.09348	7.76	0.10034	8.97312	0.15054	7.76	0.51728	8.97312	0.14638
8.99938	0.09329	7.78	0.10852	8.99938	0.14784	7.78	0.46856	8.99938	0.14848
9.02564	0.09487	7.8	0.11068	9.02564	0.14587	7.8	0.4345	9.02564	0.14951
9.0519	0.09547	7.82	0.11429	9.0519	0.13746	7.82	0.40738	9.0519	0.14138
9.07816	0.0945	7.84	0.1099	9.07816	0.13724	7.84	0.38638	9.07816	0.14218
9.10442	0.09602	7.86	0.10927	9.10442	0.13149	7.86	0.36739	9.10442	0.14357
9.13068	0.0962	7.88	0.11408	9.13068	0.13152	7.88	0.35192	9.13068	0.14544
9.15694	0.09487	7.9	0.11029	9.15694	0.1307	7.9	0.34746	9.15694	0.14464
9.1832	0.09435	7.92	0.10994	9.1832	0.13102	7.92	0.33454	9.1832	0.14558
9.20946	0.09227	7.94	0.11012	9.20946	0.12832	7.94	0.33244	9.20946	0.14236
9.23572	0.09441	7.96	0.11837	9.23572	0.12552	7.96	0.32214	9.23572	0.14035
9.26198	0.09314	7.98	0.11642	9.26198	0.12211	7.98	0.31301	9.26198	0.13972
9.28824	0.0932	8	0.12191	9.28824	0.1262	8	0.31325	9.28824	0.134
9.3145	0.09496	8.02	0.1245	9.3145	0.12283	8.02	0.30534	9.3145	0.1327
9.34076	0.09278	8.04	0.13207	9.34076	0.11948	8.04	0.30554	9.34076	0.13498
9.36703	0.09378	8.06	0.13632	9.36703	0.12103	8.06	0.29832	9.36703	0.13816
9.39329	0.09187	8.08	0.14033	9.39329	0.1207	8.08	0.29518	9.39329	0.13525
9.41955	0.09329	8.1	0.14947	9.41955	0.11794	8.1	0.29874	9.41955	0.13306
9.44581	0.09187	8.12	0.15998	9.44581	0.12117	8.12	0.29267	9.44581	0.13145
9.47207	0.09338	8.14	0.16423	9.47207	0.11643	8.14	0.28986	9.47207	0.12819
9.49833	0.08981	8.16	0.17401	9.49833	0.11923	8.16	0.2933	9.49833	0.12837
9.52459	0.0929	8.18	0.18711	9.52459	0.1129	8.18	0.29129	9.52459	0.12667
9.55085	0.09338	8.2	0.19608	9.55085	0.11362	8.2	0.29421	9.55085	0.12596
9.57711	0.09112	8.22	0.20929	9.57711	0.11294	8.22	0.29083	9.57711	0.12412
9.60337	0.08966	8.24	0.22558	9.60337	0.10988	8.24	0.28967	9.60337	0.12555
9.62963	0.08854	8.26	0.24378	9.62963	0.10999	8.26	0.29122	9.62963	0.12528
9.65589	0.09021	8.28	0.2696	9.65589	0.11165	8.28	0.2958	9.65589	0.12023
9.68215	0.08984	8.3	0.30637	9.68215	0.11104	8.3	0.29869	9.68215	0.12019
9.70841	0.08921	8.32	0.33966	9.70841	0.10827	8.32	0.29826	9.70841	0.11778
9.73467	0.08688	8.34	0.37848	9.73467	0.10751	8.34	0.3071	9.73467	0.12126
9.76093	0.08997	8.36	0.44879	9.76093	0.11172	8.36	0.30609	9.76093	0.12158
9.78719	0.08812	8.38	0.51218	9.78719	0.11111	8.38	0.30596	9.78719	0.11746
9.81345	0.08882	8.4	0.53549	9.81345	0.10388	8.4	0.31152	9.81345	0.12037
9.83972	0.09224	8.42	0.47461	9.83972	0.10762	8.42	0.31977	9.83972	0.1155
9.86598	0.09012	8.44	0.38231	9.86598	0.10557	8.44	0.3282	9.86598	0.11608
9.89224	0.09284	8.46	0.30265	9.89224	0.10809	8.46	0.33032	9.89224	0.11813
9.9185	0.09069	8.48	0.25544	9.9185	0.10377	8.48	0.3385	9.9185	0.11635
9.94476	0.08951	8.5	0.22923	9.94476	0.10442	8.5	0.34544	9.94476	0.11912
9.97102	0.08876	8.52	0.2039	9.97102	0.10485	8.52	0.35577	9.97102	0.11755
9.99728	0.08869	8.54	0.1806	9.99728	0.10399	8.54	0.36537	9.99728	0.11429
10.0235	0.08473	8.56	0.16076	10.0235	0.10539	8.56	0.3848	10.0235	0.11728
10.0498	0.08664	8.58	0.14256	10.0498	0.10061	8.58	0.39123	10.0498	0.11787
10.0761	0.08972	8.6	0.12549	10.0761	0.09741	8.6	0.40281	10.0761	0.11129
10.1023	0.08573	8.62	0.11224	10.1023	0.09892	8.62	0.42159	10.1023	0.11295
10.1286	0.08915	8.64	0.09956	10.1286	0.10032	8.64	0.43189	10.1286	0.11487
10.1548	0.08597	8.66	0.09336	10.1548	0.09942	8.66	0.4386	10.1548	0.11049
10.1811	0.0867	8.68	0.08879	10.1811	0.10173	8.68	0.43863	10.1811	0.10986
10.2074	0.08588	8.7	0.08391	10.2074	0.09885	8.7	0.43352	10.2074	0.1079
10.2336	0.08794	8.72	0.07987	10.2336	0.09748	8.72	0.42302	10.2336	0.11599
10.2599	0.08646	8.74	0.08107	10.2599	0.09712	8.74	0.41328	10.2599	0.1062
10.2861	0.084	8.76	0.07696	10.2861	0.09443	8.76	0.39899	10.2861	0.10924
10.3124	0.08431	8.78	0.08008	10.3124	0.09842	8.78	0.38331	10.3124	0.10691
10.3387	0.08806	8.8	0.07406	10.3387	0.09475	8.8	0.36607	10.3387	0.10834
10.3649	0.08639	8.82	0.07328	10.3649	0.09752	8.82	0.34586	10.3649	0.10656
10.3912	0.08107	8.84	0.07371	10.3912	0.09863	8.84	0.32559	10.3912	0.10741
10.4175	0.08821	8.86	0.0719	10.4175	0.09748	8.86	0.30632	10.4175	0.1087
10.4437	0.08461	8.88	0.07201	10.4437	0.09576	8.88	0.28063	10.4437	0.10946
10.47	0.08537	8.9	0.07222	10.47	0.09425	8.9	0.26611	10.47	0.11424
10.4962	0.08636	8.92	0.06956	10.4962	0.09508	8.92	0.24853	10.4962	0.11009
10.5225	0.08679	8.94	0.07278	10.5225	0.09461	8.94	0.23826	10.5225	0.10821
10.5488	0.087	8.96	0.07293	10.5488	0.09745	8.96	0.22795	10.5488	0.10218
10.575	0.08751	8.98	0.0719	10.575	0.09231	8.98	0.22011	10.575	0.10772
10.6013	0.08528	9	0.07413	10.6013	0.09651	9	0.21506	10.6013	0.10843
10.6275	0.08334	9.02	0.07626	10.6275	0.09313	9.02	0.20953	10.6275	0.10218
10.6538	0.086	9.04	0.0748	10.6538	0.09328	9.04	0.20512	10.6538	0.10669
10.68	0.08361	9.06	0.07859	10.68	0.09917	9.06	0.20038	10.68	0.10857
10.7063	0.08192	9.08	0.07519	10.7063	0.09083	9.08	0.19403	10.7063	0.10486
10.7326	0.0886	9.1	0.07183	10.7326	0.09353	9.1	0.19544	10.7326	0.10754
10.7588	0.0827	9.12	0.07091	10.7588	0.09551	9.12	0.19021	10.7588	0.10343
10.7851	0.08521	9.14	0.07201	10.7851	0.08904	9.14	0.18721	10.7851	0.10781
10.8114	0.0886	9.16	0.07179	10.8114	0.09353	9.16	0.18367	10.8114	0.10513
10.8376	0.08718	9.18	0.07307	10.8376	0.09357	9.18	0.18311	10.8376	0.10674
10.8639	0.08443	9.2	0.06924	10.8639	0.09295	9.2	0.17657	10.8639	0.10177
10.8901	0.0844	9.22	0.07232	10.8901	0.09198	9.22	0.1801	10.8901	0.10101
10.9164	0.08606	9.24	0.07045	10.9164	0.09407	9.24	0.17545	10.9164	0.10356
10.9427	0.08434	9.26	0.07413	10.9427	0.09321	9.26	0.17219	10.9427	0.10303
10.9689	0.08373	9.28	0.07448	10.9689	0.09209	9.28	0.16806	10.9689	0.09891
10.9952	0.08761	9.3	0.07523	10.9952	0.09436	9.3	0.16924	10.9952	0.10115
11.0214	0.08313	9.32	0.07367	11.0214	0.08968	9.32	0.1687	11.0214	0.10209
11.0477	0.0873	9.34	0.08019	11.0477	0.08961	9.34	0.16464	11.0477	0.10191
11.074	0.08367	9.36	0.07767	11.074	0.09091	9.36	0.1644	11.074	0.10347
11.1002	0.08909	9.38	0.0809	11.1002	0.09576	9.38	0.16485	11.1002	0.10303
11.1265	0.08431	9.4	0.0776	11.1265	0.09306	9.4	0.15989	11.1265	0.10186
11.1527	0.08464	9.42	0.07594	11.1527	0.09105	9.42	0.15946	11.1527	0.10124
11.179	0.08431	9.44	0.07923	11.179	0.09267	9.44	0.15957	11.179	0.09842
11.2053	0.08524	9.46	0.08128	11.2053	0.09152	9.46	0.15923	11.2053	0.0982
11.2315	0.08394	9.48	0.0782	11.2315	0.09389	9.48	0.15553	11.2315	0.09927
11.2578	0.08497	9.5	0.07672	11.2578	0.08839	9.5	0.15585	11.2578	0.09838
11.2841	0.08597	9.52	0.07225	11.2841	0.09421	9.52	0.1509	11.2841	0.09565
11.3103	0.0834	9.54	0.07225	11.3103	0.09274	9.54	0.14972	11.3103	0.09646
11.3366	0.08667	9.56	0.06648	11.3366	0.09353	9.56	0.15161	11.3366	0.09927
11.3628	0.08373	9.58	0.06156	11.3628	0.0913	9.58	0.14843	11.3628	0.09954
11.3891	0.08555	9.6	0.06134	11.3891	0.09364	9.6	0.15107	11.3891	0.10057
11.4154	0.08712	9.62	0.06163	11.4154	0.09605	9.62	0.14782	11.4154	0.10057
11.4416	0.0844	9.64	0.06237	11.4416	0.10115	9.64	0.14842	11.4416	0.09887
11.4679	0.08098	9.66	0.06188	11.4679	0.09493	9.66	0.14368	11.4679	0.09739
11.4941	0.08276	9.68	0.06074	11.4941	0.0922	9.68	0.14444	11.4941	0.10151
11.5204	0.08827	9.7	0.0628	11.5204	0.09734	9.7	0.14399	11.5204	0.09561
11.5466	0.08449	9.72	0.05968	11.5466	0.09608	9.72	0.14133	11.5466	0.09824
11.5729	0.0877	9.74	0.0618	11.5729	0.09583	9.74	0.14284	11.5729	0.09945
11.5992	0.08422	9.76	0.06347	11.5992	0.09601	9.76	0.14119	11.5992	0.09784
11.6254	0.08869	9.78	0.06205	11.6254	0.09626	9.78	0.13948	11.6254	0.1016
11.6517	0.08276	9.8	0.06049	11.6517	0.10101	9.8	0.13961	11.6517	0.09802
11.6779	0.08361	9.82	0.06049	11.6779	0.10244	9.82	0.14084	11.6779	0.09949
11.7042	0.08794	9.84	0.0628	11.7042	0.10359	9.84	0.13846	11.7042	0.10294
11.7305	0.087	9.86	0.05812	11.7305	0.10719	9.86	0.13534	11.7305	0.10298
11.7567	0.08558	9.88	0.05632	11.7567	0.10593	9.88	0.13726	11.7567	0.10133
11.783	0.08736	9.9	0.05773	11.783	0.10967	9.9	0.13646	11.783	0.10544
11.8093	0.08534	9.92	0.06297	11.8093	0.11272	9.92	0.13473	11.8093	0.1079
11.8355	0.08561	9.94	0.06308	11.8355	0.11887	9.94	0.13298	11.8355	0.10571
11.8618	0.08827	9.96	0.05908	11.8618	0.12301	9.96	0.13577	11.8618	0.10821
11.888	0.08458	9.98	0.0595	11.888	0.12444	9.98	0.13282	11.888	0.11599
11.9143	0.08503	10	0.06166	11.9143	0.1349	10	0.13514	11.9143	0.11219
11.9406	0.08809	10.02	0.06113	11.9406	0.13738	10.02	0.13147	11.9406	0.12528
11.9668	0.08658	10.04	0.06014	11.9668	0.1431	10.04	0.13292	11.9668	0.12922
11.9931	0.08891	10.06	0.06099	11.9931	0.1445	10.06	0.13337	11.9931	0.13275
12.0193	0.08724	10.08	0.05741	12.0193	0.14971	10.08	0.12905	12.0193	0.1281
12.0456	0.08612	10.1	0.05872	12.0456	0.14698	10.1	0.1292	12.0456	0.1273
12.0719	0.08712	10.12	0.06025	12.0719	0.14162	10.12	0.12945	12.0719	0.12095
12.0981	0.0886	10.14	0.0629	12.0981	0.13742	10.14	0.12791	12.0981	0.11733
12.1244	0.08954	10.16	0.0578	12.1244	0.1284	10.16	0.12737	12.1244	0.11724
12.1506	0.08863	10.18	0.06025	12.1506	0.12674	10.18	0.12897	12.1506	0.10665
12.1769	0.08866	10.2	0.05798	12.1769	0.11909	10.2	0.12708	12.1769	0.10464
12.2032	0.08736	10.22	0.0577	12.2032	0.11664	10.22	0.12664	12.2032	0.10106
12.2294	0.0913	10.24	0.05858	12.2294	0.11481	10.24	0.12961	12.2294	0.09686
12.2557	0.08997	10.26	0.05918	12.2557	0.10866	10.26	0.12568	12.2557	0.09739
12.282	0.08715	10.28	0.05862	12.282	0.10399	10.28	0.12808	12.282	0.09686
12.3082	0.09118	10.3	0.06092	12.3082	0.09968	10.3	0.12562	12.3082	0.09579
12.3345	0.09447	10.32	0.05738	12.3345	0.0968	10.32	0.12662	12.3345	0.09413
12.3607	0.0936	10.34	0.05833	12.3607	0.10129	10.34	0.12369	12.3607	0.0969
12.387	0.09081	10.36	0.05323	12.387	0.09633	10.36	0.12704	12.387	0.08975
12.4132	0.09205	10.38	0.05915	12.4132	0.0968	10.38	0.12482	12.4132	0.09252
12.4395	0.09644	10.4	0.05479	12.4395	0.09508	10.4	0.12206	12.4395	0.09114
12.4658	0.09338	10.42	0.05872	12.4658	0.09756	10.42	0.12148	12.4658	0.08403
12.492	0.09517	10.44	0.0595	12.492	0.09684	10.44	0.12043	12.492	0.09091
12.5183	0.09514	10.46	0.05819	12.5183	0.09274	10.46	0.12206	12.5183	0.08997
12.5445	0.0942	10.48	0.05653	12.5445	0.09249	10.48	0.12153	12.5445	0.09431
12.5708	0.09738	10.5	0.0594	12.5708	0.09328	10.5	0.12242	12.5708	0.08626
12.5971	0.09366	10.52	0.05543	12.5971	0.09227	10.52	0.12397	12.5971	0.08769
12.6233	0.0969	10.54	0.05724	12.6233	0.09098	10.54	0.122	12.6233	0.08908
12.6496	0.09932	10.56	0.05603	12.6496	0.09389	10.56	0.12066	12.6496	0.09082
12.6759	0.09756	10.58	0.056	12.6759	0.09249	10.58	0.11833	12.6759	0.08725
12.7021	0.0992	10.6	0.05929	12.7021	0.08965	10.6	0.12009	12.7021	0.09118
12.7284	0.10038	10.62	0.05394	12.7284	0.09206	10.62	0.11942	12.7284	0.08618
12.7546	0.10446	10.64	0.05458	12.7546	0.09231	10.64	0.12065	12.7546	0.08738
12.7809	0.10107	10.66	0.05787	12.7809	0.089	10.66	0.12032	12.7809	0.08492
12.8072	0.10646	10.68	0.05897	12.8072	0.0931	10.68	0.12088	12.8072	0.09167
12.8334	0.10861	10.7	0.05908	12.8334	0.0908	10.7	0.1192	12.8334	0.09127
12.8597	0.10785	10.72	0.05624	12.8597	0.09076	10.72	0.11953	12.8597	0.08475
12.8859	0.10982	10.74	0.06099	12.8859	0.09195	10.74	0.11757	12.8859	0.0898
12.9122	0.1113	10.76	0.05986	12.9122	0.09461	10.76	0.12021	12.9122	0.0898
12.9385	0.11094	10.78	0.05724	12.9385	0.09152	10.78	0.11811	12.9385	0.08255
12.9647	0.11765	10.8	0.05741	12.9647	0.09454	10.8	0.11678	12.9647	0.08385
12.991	0.11747	10.82	0.05437	12.991	0.09482	10.82	0.11892	12.991	0.08649
13.0172	0.11965	10.84	0.05727	13.0172	0.09475	10.84	0.11701	13.0172	0.09069
13.0435	0.12555	10.86	0.05812	13.0435	0.09274	10.86	0.11707	13.0435	0.08734
13.0698	0.12767	10.88	0.05472	13.0698	0.095	10.88	0.11681	13.0698	0.08702
13.096	0.12831	10.9	0.0584	13.096	0.09666	10.9	0.11846	13.096	0.08845
13.1223	0.13227	10.92	0.05784	13.1223	0.09504	10.92	0.11745	13.1223	0.09404
13.1486	0.13496	10.94	0.05809	13.1486	0.09543	10.94	0.11728	13.1486	0.09064
13.1748	0.1405	10.96	0.05472	13.1748	0.09993	10.96	0.11743	13.1748	0.09118
13.2011	0.14616	10.98	0.05593	13.2011	0.10043	10.98	0.11978	13.2011	0.09105
13.2273	0.15224	11	0.05755	13.2273	0.10403	11	0.11639	13.2273	0.08787
13.2536	0.15651	11.02	0.05855	13.2536	0.10428	11.02	0.11676	13.2536	0.0914
13.2798	0.16335	11.04	0.05508	13.2798	0.10787	11.04	0.11628	13.2798	0.0952
13.3061	0.17179	11.06	0.05656	13.3061	0.11114	11.06	0.11706	13.3061	0.09373
13.3324	0.17539	11.08	0.0594	13.3324	0.11262	11.08	0.11602	13.3324	0.09368
13.3586	0.1825	11.1	0.05791	13.3586	0.1147	11.1	0.11768	13.3586	0.0927
13.3849	0.19122	11.12	0.0549	13.3849	0.12042	11.12	0.11768	13.3849	0.09757
13.4111	0.20232	11.14	0.05624	13.4111	0.12182	11.14	0.11611	13.4111	0.09842
13.4374	0.21546	11.16	0.05277	13.4374	0.12919	11.16	0.11623	13.4374	0.09574
13.4637	0.22656	11.18	0.05791	13.4637	0.12994	11.18	0.11982	13.4637	0.10195
13.4899	0.23827	11.2	0.05408	13.4899	0.13505	11.2	0.11523	13.4899	0.10093
13.5162	0.2525	11.22	0.05518	13.5162	0.14418	11.22	0.11802	13.5162	0.09869
13.5425	0.27289	11.24	0.05653	13.5425	0.14393	11.24	0.11569	13.5425	0.10101
13.5687	0.28333	11.26	0.05235	13.5687	0.15255	11.26	0.11457	13.5687	0.10508
13.595	0.29992	11.28	0.05809	13.595	0.1615	11.28	0.11335	13.595	0.10772
13.6212	0.32812	11.3	0.05794	13.6212	0.17121	11.3	0.11536	13.6212	0.11129
13.6475	0.3414	11.32	0.05784	13.6475	0.17768	11.32	0.11585	13.6475	0.12037
13.6738	0.37829	11.34	0.05607	13.6738	0.18828	11.34	0.11426	13.6738	0.12153
13.7	0.40338	11.36	0.0611	13.7	0.20464	11.36	0.11656	13.7	0.12287
13.7263	0.43439	11.38	0.05918	13.7263	0.21603	11.38	0.11594	13.7263	0.13083
13.7525	0.47044	11.4	0.05911	13.7525	0.23285	11.4	0.11577	13.7525	0.13239
13.7788	0.51797	11.42	0.06	13.7788	0.25237	11.42	0.11633	13.7788	0.14549
13.8051	0.55992	11.44	0.05982	13.8051	0.27035	11.44	0.11701	13.8051	0.15032
13.8313	0.60573	11.46	0.0595	13.8313	0.29835	11.46	0.11675	13.8313	0.16547
13.8576	0.66801	11.48	0.06517	13.8576	0.32052	11.48	0.11645	13.8576	0.16855
13.8838	0.72898	11.5	0.06602	13.8838	0.35068	11.5	0.11734	13.8838	0.18379
13.9101	0.79613	11.52	0.06588	13.9101	0.37721	11.52	0.1176	13.9101	0.1867
13.9364	0.86958	11.54	0.06616	13.9364	0.40708	11.54	0.1172	13.9364	0.20976
13.9626	0.93282	11.56	0.0713	13.9626	0.44475	11.56	0.11749	13.9626	0.21526
13.9889	0.96665	11.58	0.06871	13.9889	0.46977	11.58	0.11728	13.9889	0.22898
14.0152	1	11.6	0.07211	14.0152	0.48548	11.6	0.11686	14.0152	0.2297
14.0414	0.98811	11.62	0.07512	14.0414	0.4991	11.62	0.11737	14.0414	0.2368
14.0677	0.95355	11.64	0.07232	14.0677	0.49515	11.64	0.1203	14.0677	0.2318
14.0939	0.90023	11.66	0.0747	14.0939	0.49098	11.66	0.12097	14.0939	0.22558
14.1202	0.82503	11.68	0.07519	14.1202	0.4693	11.68	0.11937	14.1202	0.21352
14.1464	0.75035	11.7	0.07909	14.1464	0.45306	11.7	0.12305	14.1464	0.19944
14.1727	0.67742	11.72	0.08185	14.1727	0.42926	11.72	0.12496	14.1727	0.18589
14.199	0.59956	11.74	0.08653	14.199	0.40306	11.74	0.12243	14.199	0.17642
14.2252	0.53725	11.76	0.09255	14.2252	0.37412	11.76	0.12296	14.2252	0.16252
14.2515	0.47485	11.78	0.10038	14.2515	0.34339	11.78	0.12672	14.2515	0.14987
14.2777	0.436	11.8	0.10966	14.2777	0.30938	11.8	0.12588	14.2777	0.14366
14.304	0.38849	11.82	0.11585	14.304	0.28868	11.82	0.12903	14.304	0.12953
14.3303	0.34857	11.84	0.12921	14.3303	0.26193	11.84	0.1293	14.3303	0.1294
14.3565	0.33081	11.86	0.14557	14.3565	0.239	11.86	0.13125	14.3565	0.11885
14.3828	0.29849	11.88	0.17139	14.3828	0.21891	11.88	0.13048	14.3828	0.11112
14.4091	0.27332	11.9	0.19051	14.4091	0.20011	11.9	0.13445	14.4091	0.11013
14.4353	0.25576	11.92	0.20915	14.4353	0.18138	11.92	0.13655	14.4353	0.0999
14.4616	0.23646	11.94	0.20256	14.4616	0.17487	11.94	0.13907	14.4616	0.10468
14.4878	0.22323	11.96	0.17567	14.4878	0.16632	11.96	0.14139	14.4878	0.09985
14.5141	0.21525	11.98	0.14348	14.5141	0.15604	11.98	0.14615	14.5141	0.09632
14.5404	0.20039	12	0.12056	14.5404	0.14551	12	0.14632	14.5404	0.09297
14.5666	0.18731	12.02	0.10749	14.5666	0.14224	12.02	0.15259	14.5666	0.09288
14.5929	0.1799	12.04	0.09772	14.5929	0.13914	12.04	0.15416	14.5929	0.09212
14.6191	0.17079	12.06	0.09138	14.6191	0.134	12.06	0.16323	14.6191	0.09172
14.6454	0.16737	12.08	0.0816	14.6454	0.13602	12.08	0.16791	14.6454	0.09359
14.6717	0.15506	12.1	0.07707	14.6717	0.12973	12.1	0.17224	14.6717	0.09579
14.6979	0.15472	12.12	0.07346	14.6979	0.13156	12.12	0.18044	14.6979	0.09525
14.7242	0.14677	12.14	0.06995	14.7242	0.12674	12.14	0.18477	14.7242	0.09793
14.7504	0.14183	12.16	0.06173	14.7504	0.12574	12.16	0.19465	14.7504	0.09981
14.7767	0.13269	12.18	0.06131	14.7767	0.12085	12.18	0.19589	14.7767	0.09467
14.803	0.13493	12.2	0.05858	14.803	0.11553	12.2	0.2003	14.803	0.08837
14.8292	0.13242	12.22	0.05752	14.8292	0.11258	12.22	0.201	14.8292	0.08573
14.8555	0.12395	12.24	0.05943	14.8555	0.11082	12.24	0.20214	14.8555	0.08618
14.8817	0.12295	12.26	0.05692	14.8817	0.10327	12.26	0.19976	14.8817	0.08081
14.908	0.11847	12.28	0.05419	14.908	0.09989	12.28	0.19387	14.908	0.07898
14.9343	0.11578	12.3	0.05603	14.9343	0.10219	12.3	0.19251	14.9343	0.0784
14.9605	0.11587	12.32	0.05515	14.9605	0.09788	12.32	0.18439	14.9605	0.07581
14.9868	0.11075	12.34	0.05628	14.9868	0.08943	12.34	0.18178	14.9868	0.07858
15.013	0.10773	12.36	0.05306	15.013	0.08904	12.36	0.17285	15.013	0.07581
15.0393	0.10979	12.38	0.05511	15.0393	0.09033	12.38	0.16548	15.0393	0.07442
15.0656	0.10885	12.4	0.055	15.0656	0.0862	12.4	0.15635	15.0656	0.07433
15.0918	0.10482	12.42	0.05288	15.0918	0.08487	12.42	0.14896	15.0918	0.07236
15.1181	0.10546	12.44	0.05394	15.1181	0.08879	12.44	0.14298	15.1181	0.0737
15.1443	0.10622	12.46	0.05384	15.1443	0.08487	12.46	0.13841	15.1443	0.07429
15.1706	0.10516	12.48	0.05515	15.1706	0.08627	12.48	0.13462	15.1706	0.07129
15.1969	0.10555	12.5	0.05408	15.1969	0.08429	12.5	0.13309	15.1969	0.07067
15.2231	0.10098	12.52	0.05054	15.2231	0.08397	12.52	0.13155	15.2231	0.07062
15.2494	0.10207	12.54	0.05153	15.2494	0.08199	12.54	0.13086	15.2494	0.07102
15.2757	0.10231	12.56	0.05136	15.2757	0.0835	12.56	0.1293	15.2757	0.07362
15.3019	0.1005	12.58	0.05132	15.3019	0.08311	12.58	0.12923	15.3019	0.07098
15.3282	0.10149	12.6	0.05079	15.3282	0.08023	12.6	0.12515	15.3282	0.06852
15.3544	0.10028	12.62	0.0499	15.3544	0.07958	12.62	0.1263	15.3544	0.0662
15.3807	0.09726	12.64	0.05249	15.3807	0.08009	12.64	0.12586	15.3807	0.0729
15.407	0.10007	12.66	0.05327	15.407	0.07994	12.66	0.12787	15.407	0.06973
15.4332	0.0991	12.68	0.05323	15.4332	0.08106	12.68	0.12897	15.4332	0.07165
15.4595	0.09832	12.7	0.05267	15.4595	0.07926	12.7	0.12586	15.4595	0.07411
15.4857	0.09926	12.72	0.05479	15.4857	0.07804	12.72	0.1252	15.4857	0.0687
15.512	0.09426	12.74	0.05206	15.512	0.07969	12.74	0.12743	15.512	0.0695
15.5383	0.09853	12.76	0.05415	15.5383	0.07549	12.76	0.12773	15.5383	0.07169
15.5645	0.09926	12.78	0.05341	15.5645	0.07865	12.78	0.12664	15.5645	0.06968
15.5908	0.09932	12.8	0.05398	15.5908	0.07969	12.8	0.12616	15.5908	0.07348
15.617	0.09674	12.82	0.05585	15.617	0.07685	12.82	0.12836	15.617	0.06919
15.6433	0.09789	12.84	0.05635	15.6433	0.07807	12.84	0.12804	15.6433	0.06678
15.6696	0.09947	12.86	0.05412	15.6696	0.07797	12.86	0.12886	15.6696	0.06812
15.6958	0.09941	12.88	0.05447	15.6958	0.08293	12.88	0.12619	15.6958	0.07111
15.7221	0.10216	12.9	0.05522	15.7221	0.07876	12.9	0.12919	15.7221	0.06964
15.7483	0.09986	12.92	0.05593	15.7483	0.07983	12.92	0.13059	15.7483	0.07022
15.7746	0.10274	12.94	0.05355	15.7746	0.08134	12.94	0.12979	15.7746	0.07116
15.8009	0.10277	12.96	0.05302	15.8009	0.07926	12.96	0.13104	15.8009	0.06888
15.8271	0.10392	12.98	0.0533	15.8271	0.07987	12.98	0.12961	15.8271	0.07107
15.8534	0.10255	13	0.05139	15.8534	0.07904	13	0.1306	15.8534	0.07035
15.8796	0.10337	13.02	0.05231	15.8796	0.07969	13.02	0.12895	15.8796	0.07174
15.9059	0.10497	13.04	0.05306	15.9059	0.08188	13.04	0.12763	15.9059	0.06879
15.9322	0.10628	13.06	0.05376	15.9322	0.08476	13.06	0.12937	15.9322	0.07156
15.9584	0.11336	13.08	0.04987	15.9584	0.089	13.08	0.13055	15.9584	0.06839
15.9847	0.10861	13.1	0.05125	15.9847	0.08641	13.1	0.13003	15.9847	0.07263
16.011	0.10991	13.12	0.05079	16.011	0.08483	13.12	0.13234	16.011	0.06709
16.0372	0.1097	13.14	0.04877	16.0372	0.08533	13.14	0.13447	16.0372	0.06852
16.0635	0.11644	13.16	0.05235	16.0635	0.08828	13.16	0.13378	16.0635	0.07008
16.0897	0.12122	13.18	0.05143	16.0897	0.09357	13.18	0.13437	16.0897	0.06843
16.116	0.11959	13.2	0.05164	16.116	0.09116	13.2	0.13566	16.116	0.06745
16.1423	0.12171	13.22	0.05153	16.1423	0.09012	13.22	0.13756	16.1423	0.0733
16.1685	0.12746	13.24	0.05189	16.1685	0.08958	13.24	0.13813	16.1685	0.06624
16.1948	0.12876	13.26	0.04983	16.1948	0.09353	13.26	0.13941	16.1948	0.07165
16.221	0.13587	13.28	0.05118	16.221	0.09914	13.28	0.13955	16.221	0.07138
16.2473	0.1389	13.3	0.05036	16.2473	0.09529	13.3	0.14438	16.2473	0.07236
16.2736	0.1448	13.32	0.0526	16.2736	0.09633	13.32	0.14618	16.2736	0.07657
16.2998	0.14549	13.34	0.05129	16.2998	0.1009	13.34	0.14607	16.2998	0.0733
16.3261	0.1546	13.36	0.04944	16.3261	0.10191	13.36	0.15146	16.3261	0.0775
16.3523	0.15999	13.38	0.05029	16.3523	0.10572	13.38	0.14905	16.3523	0.07303
16.3786	0.16825	13.4	0.05267	16.3786	0.10694	13.4	0.15338	16.3786	0.07791
16.4049	0.17709	13.42	0.05302	16.4049	0.11136	13.42	0.15775	16.4049	0.07777
16.4311	0.18402	13.44	0.05277	16.4311	0.1174	13.44	0.15846	16.4311	0.07764
16.4574	0.19173	13.46	0.05238	16.4574	0.12398	13.46	0.15974	16.4574	0.08086
16.4836	0.21137	13.48	0.05302	16.4836	0.13214	13.48	0.16464	16.4836	0.08023
16.5099	0.21854	13.5	0.05288	16.5099	0.13127	13.5	0.17193	16.5099	0.08104
16.5362	0.23289	13.52	0.05419	16.5362	0.13972	13.52	0.17502	16.5362	0.08908
16.5624	0.24717	13.54	0.05437	16.5624	0.15004	13.54	0.1775	16.5624	0.08868
16.5887	0.26608	13.56	0.05182	16.5887	0.1569	13.56	0.18221	16.5887	0.09181
16.6149	0.28736	13.58	0.05632	16.6149	0.17239	13.58	0.19015	16.6149	0.09748
16.6412	0.32058	13.6	0.05561	16.6412	0.18156	13.6	0.19359	16.6412	0.10186
16.6675	0.35269	13.62	0.05284	16.6675	0.19619	13.62	0.2043	16.6675	0.1049
16.6937	0.38307	13.64	0.05497	16.6937	0.21776	13.64	0.20861	16.6937	0.11027
16.72	0.43101	13.66	0.05518	16.72	0.24012	13.66	0.21365	16.72	0.11822
16.7462	0.48045	13.68	0.05798	16.7462	0.2596	13.68	0.22604	16.7462	0.1222
16.7725	0.53746	13.7	0.05539	16.7725	0.29184	13.7	0.23154	16.7725	0.13333
16.7988	0.59124	13.72	0.055	16.7988	0.32462	13.72	0.24013	16.7988	0.14428
16.825	0.64894	13.74	0.0589	16.825	0.3541	13.74	0.25187	16.825	0.15483
16.8513	0.69667	13.76	0.05547	16.8513	0.38429	13.76	0.26588	16.8513	0.15957
16.8775	0.75809	13.78	0.05964	16.8775	0.40809	13.78	0.27456	16.8775	0.1715
16.9038	0.77386	13.8	0.05968	16.9038	0.43746	13.8	0.29208	16.9038	0.17463
16.9301	0.79389	13.82	0.06021	16.9301	0.45324	13.82	0.30469	16.9301	0.17727
16.9563	0.78978	13.84	0.06067	16.9563	0.46193	13.84	0.32017	16.9563	0.18723
16.9826	0.76333	13.86	0.06014	16.9826	0.47646	13.86	0.33525	16.9826	0.1854
17.0088	0.71582	13.88	0.06312	17.0088	0.46999	13.88	0.36017	17.0088	0.18169
17.0351	0.64991	13.9	0.06687	17.0351	0.45561	13.9	0.3756	17.0351	0.17611
17.0614	0.58219	13.92	0.07002	17.0614	0.44303	13.92	0.39629	17.0614	0.1648
17.0876	0.53217	13.94	0.07031	17.0876	0.41434	13.94	0.41574	17.0876	0.16144
17.1139	0.47083	13.96	0.07438	17.1139	0.38857	13.96	0.43672	17.1139	0.15112
17.1401	0.4054	13.98	0.0832	17.1401	0.36459	13.98	0.45533	17.1401	0.13811
17.1664	0.37045	14	0.08706	17.1664	0.32746	14	0.47194	17.1664	0.12868
17.1927	0.33275	14.02	0.08366	17.1927	0.3023	14.02	0.50661	17.1927	0.12377
17.2189	0.29504	14.04	0.08217	17.2189	0.27081	14.04	0.52879	17.2189	0.11299
17.2452	0.26551	14.06	0.07434	17.2452	0.24914	14.06	0.55587	17.2452	0.10902
17.2715	0.23815	14.08	0.07154	17.2715	0.21866	14.08	0.57883	17.2715	0.10204
17.2977	0.22357	14.1	0.06772	17.2977	0.19953	14.1	0.60023	17.2977	0.09216
17.324	0.20248	14.12	0.06343	17.324	0.19029	14.12	0.63129	17.324	0.08497
17.3502	0.19361	14.14	0.06365	17.3502	0.16751	14.14	0.65251	17.3502	0.08716
17.3765	0.18326	14.16	0.06106	17.3765	0.15198	14.16	0.67422	17.3765	0.08202
17.4028	0.16837	14.18	0.05876	17.4028	0.14349	14.18	0.69623	17.4028	0.07907
17.429	0.16495	14.2	0.05989	17.429	0.13623	14.2	0.71667	17.429	0.07563
17.4553	0.15533	14.22	0.05642	17.4553	0.12786	14.22	0.72744	17.4553	0.07554
17.4815	0.14903	14.24	0.05575	17.4815	0.11984	14.24	0.73647	17.4815	0.07384
17.5078	0.14316	14.26	0.05929	17.5078	0.11337	14.26	0.7344	17.5078	0.07062
17.5341	0.13738	14.28	0.05734	17.5341	0.10834	14.28	0.73906	17.5341	0.06749
17.5603	0.13551	14.3	0.05706	17.5603	0.11032	14.3	0.72535	17.5603	0.07089
17.5866	0.13073	14.32	0.05518	17.5866	0.09889	14.32	0.71384	17.5866	0.07075
17.6128	0.1317	14.34	0.05447	17.6128	0.10029	14.34	0.69012	17.6128	0.06946
17.6391	0.12812	14.36	0.05681	17.6391	0.09526	14.36	0.6692	17.6391	0.06669
17.6654	0.12852	14.38	0.05943	17.6654	0.09486	14.38	0.64056	17.6654	0.07093
17.6916	0.12492	14.4	0.05678	17.6916	0.09756	14.4	0.60946	17.6916	0.06986
17.7179	0.12943	14.42	0.06028	17.7179	0.09766	14.42	0.5764	17.7179	0.07062
17.7442	0.1307	14.44	0.05855	17.7442	0.09396	14.44	0.53745	17.7442	0.06816
17.7704	0.13427	14.46	0.05851	17.7704	0.09083	14.46	0.50198	17.7704	0.06767
17.7967	0.13109	14.48	0.06074	17.7967	0.09256	14.48	0.46994	17.7967	0.0695
17.8229	0.13514	14.5	0.06542	17.8229	0.09234	14.5	0.43979	17.8229	0.07084
17.8492	0.13478	14.52	0.06439	17.8492	0.0949	14.52	0.41359	17.8492	0.06705
17.8755	0.13926	14.54	0.07165	17.8755	0.09655	14.54	0.38115	17.8755	0.06897
17.9017	0.14737	14.56	0.08086	17.9017	0.09723	14.56	0.3504	17.9017	0.06906
17.928	0.14937	14.58	0.08709	17.928	0.09781	14.58	0.3317	17.928	0.0725
17.9542	0.15439	14.6	0.09333	17.9542	0.10068	14.6	0.31054	17.9542	0.07406
17.9805	0.15808	14.62	0.09768	17.9805	0.10208	14.62	0.29124	17.9805	0.07406
18.0068	0.16081	14.64	0.10346	18.0068	0.10661	14.64	0.27583	18.0068	0.07858
18.033	0.17034	14.66	0.10009	18.033	0.10805	14.66	0.26963	18.033	0.0746
18.0593	0.18108	14.68	0.09659	18.0593	0.11707	14.68	0.25468	18.0593	0.07907
18.0855	0.18786	14.7	0.08511	18.0855	0.11973	14.7	0.24138	18.0855	0.07925
18.1118	0.19927	14.72	0.07229	18.1118	0.12157	14.72	0.23516	18.1118	0.07853
18.138	0.21025	14.74	0.06984	18.138	0.13081	14.74	0.22745	18.138	0.08488
18.1643	0.22266	14.76	0.06538	18.1643	0.14069	14.76	0.21888	18.1643	0.08604
18.1906	0.23685	14.78	0.06294	18.1906	0.14432	14.78	0.21545	18.1906	0.08738
18.2168	0.25906	14.8	0.06276	18.2168	0.15219	14.8	0.21344	18.2168	0.09315
18.2431	0.27235	14.82	0.0606	18.2431	0.16707	14.82	0.20861	18.2431	0.09266
18.2694	0.29084	14.84	0.0566	18.2694	0.17477	14.84	0.20374	18.2694	0.0999
18.2956	0.31132	14.86	0.05458	18.2956	0.18116	14.86	0.20649	18.2956	0.10084
18.3219	0.33783	14.88	0.05522	18.3219	0.19597	14.88	0.20678	18.3219	0.10276
18.3481	0.3565	14.9	0.0566	18.3481	0.21219	14.9	0.20591	18.3481	0.11639
18.3744	0.37823	14.92	0.05341	18.3744	0.22559	14.92	0.20568	18.3744	0.1146
18.4007	0.39793	14.94	0.05245	18.4007	0.23886	14.94	0.20313	18.4007	0.11773
18.4269	0.42075	14.96	0.05153	18.4269	0.25528	14.96	0.197	18.4269	0.12153
18.4532	0.43554	14.98	0.05146	18.4532	0.261	14.98	0.19192	18.4532	0.13051
18.4794	0.44138	15	0.05345	18.4794	0.27153	15	0.18633	18.4794	0.13378
18.5057	0.44505	15.02	0.05327	18.5057	0.27329	15.02	0.18347	18.5057	0.12931
18.532	0.43896	15.04	0.05508	18.532	0.28023	15.04	0.17539	18.532	0.1315
18.5582	0.41778	15.06	0.05352	18.5582	0.28368	15.06	0.17592	18.5582	0.13168
18.5845	0.40338	15.08	0.05249	18.5845	0.27584	15.08	0.16746	18.5845	0.1361
18.6107	0.38882	15.1	0.05206	18.6107	0.27689	15.1	0.16463	18.6107	0.12573
18.637	0.35796	15.12	0.05143	18.637	0.26919	15.12	0.15829	18.637	0.1252
18.6633	0.32924	15.14	0.05206	18.6633	0.25525	15.14	0.15045	18.6633	0.12242
18.6895	0.30836	15.16	0.05253	18.6895	0.24245	15.16	0.14782	18.6895	0.11894
18.7158	0.28448	15.18	0.05139	18.7158	0.22549	15.18	0.14216	18.7158	0.11121
18.742	0.26575	15.2	0.05327	18.742	0.21485	15.2	0.13848	18.742	0.10754
18.7683	0.23973	15.22	0.05313	18.7683	0.20766	15.22	0.13959	18.7683	0.0999
18.7946	0.22387	15.24	0.05384	18.7946	0.18548	15.24	0.13661	18.7946	0.0948
18.8208	0.20151	15.26	0.05472	18.8208	0.17559	15.26	0.13226	18.8208	0.09395
18.8471	0.18722	15.28	0.05235	18.8471	0.1652	15.28	0.13288	18.8471	0.09006
18.8733	0.1724	15.3	0.05242	18.8733	0.15266	15.3	0.13236	18.8733	0.08287
18.8996	0.16229	15.32	0.05596	18.8996	0.14482	15.32	0.12998	18.8996	0.08117
18.9259	0.14997	15.34	0.05582	18.9259	0.13778	15.34	0.12742	18.9259	0.08385
18.9521	0.14114	15.36	0.05086	18.9521	0.12933	15.36	0.1284	18.9521	0.07759
18.9784	0.13176	15.38	0.05192	18.9784	0.1238	15.38	0.12836	18.9784	0.07603
19.0047	0.1231	15.4	0.05125	19.0047	0.11607	15.4	0.12529	19.0047	0.07487
19.0309	0.12014	15.42	0.05214	19.0309	0.11621	15.42	0.12335	19.0309	0.0809
19.0572	0.11085	15.44	0.05362	19.0572	0.10967	15.44	0.12299	19.0572	0.07326
19.0834	0.10561	15.46	0.05284	19.0834	0.105	15.46	0.12624	19.0834	0.07643
19.1097	0.09783	15.48	0.05345	19.1097	0.10036	15.48	0.12335	19.1097	0.07478
19.136	0.09269	15.5	0.05632	19.136	0.09921	15.5	0.12044	19.136	0.07344
19.1622	0.08927	15.52	0.05632	19.1622	0.09263	15.52	0.12218	19.1622	0.06821
19.1885	0.08794	15.54	0.05316	19.1885	0.08404	15.54	0.12304	19.1885	0.06579
19.2147	0.07992	15.56	0.05143	19.2147	0.0844	15.56	0.12103	19.2147	0.0649
19.241	0.07828	15.58	0.05426	19.241	0.07937	15.58	0.12077	19.241	0.06454
19.2673	0.07653	15.6	0.05033	19.2673	0.07811	15.6	0.11947	19.2673	0.06083
19.2935	0.07347	15.62	0.05224	19.2935	0.07574	15.62	0.11931	19.2935	0.06025
19.3198	0.07284	15.64	0.05245	19.3198	0.07132	15.64	0.11743	19.3198	0.0586
19.346	0.0673	15.66	0.05111	19.346	0.06891	15.66	0.11791	19.346	0.06468
19.3723	0.06945	15.68	0.05224	19.3723	0.06668	15.68	0.11791	19.3723	0.05744
19.3986	0.06337	15.7	0.05334	19.3986	0.06538	15.7	0.11549	19.3986	0.05735
19.4248	0.06261	15.72	0.05543	19.4248	0.06308	15.72	0.1187	19.4248	0.05641
19.4511	0.06564	15.74	0.05366	19.4511	0.06078	15.74	0.11743	19.4511	0.05297
19.4773	0.05895	15.76	0.05419	19.4773	0.06014	15.76	0.11682	19.4773	0.05395
19.5036	0.05783	15.78	0.05649	19.5036	0.06114	15.78	0.11596	19.5036	0.05073
19.5299	0.0581	15.8	0.0515	19.5299	0.05776	15.8	0.11678	19.5299	0.05332
19.5561	0.05756	15.82	0.05401	19.5561	0.05823	15.82	0.11619	19.5561	0.0506
19.5824	0.05492	15.84	0.05143	19.5824	0.05841	15.84	0.11658	19.5824	0.05189
19.6087	0.05323	15.86	0.05433	19.6087	0.05464	15.86	0.11512	19.6087	0.04827
19.6349	0.05326	15.88	0.0533	19.6349	0.05564	15.88	0.11569	19.6349	0.0518
19.6612	0.05268	15.9	0.05366	19.6612	0.0546	15.9	0.11463	19.6612	0.05145
19.6874	0.05241	15.92	0.05192	19.6874	0.05295	15.92	0.11417	19.6874	0.04581
19.7137	0.05232	15.94	0.05005	19.7137	0.05252	15.94	0.11473	19.7137	0.04836
19.74	0.05123	15.96	0.05557	19.74	0.05457	15.96	0.1169	19.74	0.05002
19.7662	0.047	15.98	0.0578	19.7662	0.05086	15.98	0.11505	19.7662	0.05283
19.7925	0.04917	16	0.0572	19.7925	0.05309	16	0.11693	19.7925	0.04675
19.8187	0.04926	16.02	0.05667	19.8187	0.05126	16.02	0.11842	19.8187	0.05122
19.845	0.05132	16.04	0.05571	19.845	0.04806	16.04	0.11642	19.845	0.04827
19.8712	0.04482	16.06	0.05582	19.8712	0.04968	16.06	0.11586	19.8712	0.04841
19.8975	0.04606	16.08	0.05348	19.8975	0.05011	16.08	0.11782	19.8975	0.04805
19.9238	0.04675	16.1	0.05242	19.9238	0.05086	16.1	0.11787	19.9238	0.04805
19.95	0.04566	16.12	0.05295	19.95	0.05173	16.12	0.11889	19.95	0.0493
19.9763	0.04663	16.14	0.05451	19.9763	0.04996	16.14	0.11755	19.9763	0.04809
20.0025	0.04282	16.16	0.05405	20.0025	0.05004	16.16	0.12158	20.0025	0.04564
20.0288	0.0447	16.18	0.05228	20.0288	0.04702	16.18	0.12091	20.0288	0.04966
20.0551	0.04569	16.2	0.05653	20.0551	0.04669	16.2	0.12316	20.0551	0.04814
20.0813	0.04303	16.22	0.05741	20.0813	0.04702	16.22	0.12565	20.0813	0.04608
20.1076	0.04436	16.24	0.05624	20.1076	0.04759	16.24	0.12607	20.1076	0.05011
20.1339	0.04436	16.26	0.05621	20.1339	0.04461	16.26	0.1249	20.1339	0.0464
20.1601	0.04345	16.28	0.05844	20.1601	0.04662	16.28	0.12801	20.1601	0.04863
20.1864	0.04339	16.3	0.05685	20.1864	0.04939	16.3	0.13105	20.1864	0.04738
20.2126	0.04152	16.32	0.05511	20.2126	0.04669	16.32	0.13128	20.2126	0.04791
20.2389	0.04285	16.34	0.05975	20.2389	0.04425	16.34	0.13313	20.2389	0.04532
20.2652	0.04125	16.36	0.06035	20.2652	0.04515	16.36	0.1363	20.2652	0.0459
20.2914	0.04052	16.38	0.05603	20.2914	0.04579	16.38	0.13747	20.2914	0.04648
20.3177	0.04149	16.4	0.06057	20.3177	0.04684	16.4	0.13924	20.3177	0.04496
20.3439	0.04246	16.42	0.05816	20.3439	0.04605	16.42	0.14206	20.3439	0.0468
20.3702	0.03816	16.44	0.0611	20.3702	0.04439	16.44	0.14332	20.3702	0.04496
20.3965	0.0387	16.46	0.0628	20.3965	0.04274	16.46	0.14424	20.3965	0.04559
20.4227	0.04119	16.48	0.0618	20.4227	0.04572	16.48	0.15141	20.4227	0.04336
20.449	0.03928	16.5	0.06577	20.449	0.04321	16.5	0.15252	20.449	0.0459
20.4752	0.04016	16.52	0.06513	20.4752	0.04432	16.52	0.15438	20.4752	0.04684
20.5015	0.03916	16.54	0.06421	20.5015	0.0468	16.54	0.16086	20.5015	0.04604
20.5278	0.03901	16.56	0.06255	20.5278	0.04162	16.56	0.16705	20.5278	0.04765
20.554	0.03982	16.58	0.06368	20.554	0.0486	16.58	0.16979	20.554	0.04885
20.5803	0.03958	16.6	0.06715	20.5803	0.04461	16.6	0.17583	20.5803	0.04488
20.6065	0.03683	16.62	0.06889	20.6065	0.04608	16.62	0.18246	20.6065	0.04564
20.6328	0.03834	16.64	0.06956	20.6328	0.04698	16.64	0.18835	20.6328	0.04716
20.6591	0.03789	16.66	0.07119	20.6591	0.04367	16.66	0.19527	20.6591	0.04662
20.6853	0.03825	16.68	0.07427	20.6853	0.0472	16.68	0.20302	20.6853	0.04398
20.7116	0.03743	16.7	0.07406	20.7116	0.04367	16.7	0.20866	20.7116	0.04492
20.7379	0.03913	16.72	0.07679	20.7379	0.04651	16.72	0.2199	20.7379	0.04613
20.7641	0.03822	16.74	0.08401	20.7641	0.04526	16.74	0.22907	20.7641	0.04809
20.7904	0.03873	16.76	0.08709	20.7904	0.04756	16.76	0.23927	20.7904	0.0506
20.8166	0.03755	16.78	0.09726	20.8166	0.04781	16.78	0.25378	20.8166	0.04644
20.8429	0.0401	16.8	0.10271	20.8429	0.05129	16.8	0.26718	20.8429	0.04791
20.8692	0.041	16.82	0.11295	20.8692	0.05277	16.82	0.284	20.8692	0.05337
20.8954	0.04128	16.84	0.12602	20.8954	0.05374	16.84	0.29977	20.8954	0.05399
20.9217	0.03949	16.86	0.14008	20.9217	0.05133	16.86	0.31436	20.9217	0.05475
20.9479	0.03907	16.88	0.15843	20.9479	0.05374	16.88	0.33024	20.9479	0.05386
20.9742	0.04397	16.9	0.19066	20.9742	0.05521	16.9	0.35776	20.9742	0.05189
21.0005	0.04409	16.92	0.20865	21.0005	0.05482	16.92	0.37702	21.0005	0.05328
21.0267	0.04128	16.94	0.21765	21.0267	0.05205	16.94	0.39657	21.0267	0.04917
21.053	0.04294	16.96	0.20263	21.053	0.0532	16.96	0.42245	21.053	0.05055
21.0792	0.04336	16.98	0.18272	21.0792	0.05262	16.98	0.44759	21.0792	0.05167
21.1055	0.04085	17	0.15751	21.1055	0.05288	17	0.47081	21.1055	0.05189
21.1318	0.03937	17.02	0.1308	21.1318	0.05255	17.02	0.50123	21.1318	0.05033
21.158	0.04143	17.04	0.11525	21.158	0.05212	17.04	0.5241	21.158	0.05055
21.1843	0.04255	17.06	0.10218	21.1843	0.05101	17.06	0.55879	21.1843	0.0535
21.2105	0.0401	17.08	0.094	21.2105	0.05126	17.08	0.5811	21.2105	0.05171
21.2368	0.03967	17.1	0.08844	21.2368	0.05144	17.1	0.60459	21.2368	0.05064
21.2631	0.03955	17.12	0.08143	21.2631	0.04914	17.12	0.6255	21.2631	0.05118
21.2893	0.03943	17.14	0.07831	21.2893	0.04899	17.14	0.64463	21.2893	0.0556
21.3156	0.03689	17.16	0.07544	21.3156	0.04968	17.16	0.65906	21.3156	0.05346
21.3418	0.03761	17.18	0.06595	21.3418	0.04766	17.18	0.66948	21.3418	0.05869
21.3681	0.0384	17.2	0.06588	21.3681	0.04705	17.2	0.66796	21.3681	0.05516
21.3944	0.03604	17.22	0.06577	21.3944	0.04853	17.22	0.67079	21.3944	0.0535
21.4206	0.03565	17.24	0.06478	21.4206	0.04698	17.24	0.66015	21.4206	0.05381
21.4469	0.03592	17.26	0.06315	21.4469	0.04486	17.26	0.64117	21.4469	0.05051
21.4732	0.03604	17.28	0.06283	21.4732	0.04907	17.28	0.61593	21.4732	0.043
21.4994	0.03792	17.3	0.0635	21.4994	0.04421	17.3	0.59197	21.4994	0.04778
21.5257	0.03619	17.32	0.06379	21.5257	0.04637	17.32	0.56201	21.5257	0.04
21.5519	0.03734	17.34	0.0594	21.5519	0.04781	17.34	0.52969	21.5519	0.04546
21.5782	0.03761	17.36	0.06421	21.5782	0.04849	17.36	0.49766	21.5782	0.04398
21.6044	0.03725	17.38	0.06131	21.6044	0.04716	17.38	0.46304	21.6044	0.04072
21.6307	0.03867	17.4	0.0623	21.6307	0.04673	17.4	0.43178	21.6307	0.04613
21.657	0.03925	17.42	0.06173	21.657	0.04673	17.42	0.39483	21.657	0.04859
21.6832	0.03834	17.44	0.06149	21.6832	0.04892	17.44	0.3652	21.6832	0.04653
21.7095	0.03707	17.46	0.0595	21.7095	0.0504	17.46	0.33782	21.7095	0.04702
21.7357	0.03828	17.48	0.06078	21.7357	0.04756	17.48	0.31495	21.7357	0.05154
21.762	0.04091	17.5	0.06156	21.762	0.05226	17.5	0.28562	21.762	0.0468
21.7883	0.03882	17.52	0.05879	21.7883	0.05097	17.52	0.27021	21.7883	0.04943
21.8145	0.04122	17.54	0.05812	21.8145	0.04964	17.54	0.25409	21.8145	0.05118
21.8408	0.04294	17.56	0.06308	21.8408	0.05018	17.56	0.23573	21.8408	0.05301
21.867	0.04058	17.58	0.06205	21.867	0.0528	17.58	0.21973	21.867	0.05073
21.8933	0.04082	17.6	0.05989	21.8933	0.05158	17.6	0.2084	21.8933	0.05006
21.9196	0.04016	17.62	0.06255	21.9196	0.05471	17.62	0.19526	21.9196	0.05095
21.9458	0.03858	17.64	0.06198	21.9458	0.05219	17.64	0.18743	21.9458	0.05216
21.9721	0.0381	17.66	0.06124	21.9721	0.05478	17.66	0.18083	21.9721	0.05122
21.9984	0.03828	17.68	0.06336	21.9984	0.055	17.68	0.17441	21.9984	0.04979
22.0246	0.0348	17.7	0.06397	22.0246	0.05439	17.7	0.16771	22.0246	0.05462
22.0509	0.03407	17.72	0.0646	22.0509	0.05712	17.72	0.16155	22.0509	0.05011
22.0771	0.03432	17.74	0.06326	22.0771	0.06157	17.74	0.15955	22.0771	0.05748
22.1034	0.03274	17.76	0.06273	22.1034	0.0638	17.76	0.15452	22.1034	0.05359
22.1297	0.03314	17.78	0.06095	22.1297	0.05999	17.78	0.14928	22.1297	0.05685
22.1559	0.03432	17.8	0.05894	22.1559	0.06531	17.8	0.14868	22.1559	0.06065
22.1822	0.0322	17.82	0.06184	22.1822	0.06506	17.82	0.1454	22.1822	0.05989
22.2084	0.03208	17.84	0.06014	22.2084	0.06747	17.84	0.14402	22.2084	0.06132
22.2347	0.03062	17.86	0.06223	22.2347	0.06535	17.86	0.14312	22.2347	0.05976
22.261	0.03183	17.88	0.06152	22.261	0.06643	17.88	0.14354	22.261	0.05998
22.2872	0.03071	17.9	0.06365	22.2872	0.06104	17.9	0.14018	22.2872	0.0552
22.3135	0.02769	17.92	0.0646	22.3135	0.05924	17.92	0.14315	22.3135	0.05252
22.3397	0.03005	17.94	0.06219	22.3397	0.061	17.94	0.14189	22.3397	0.05042
22.366	0.02745	17.96	0.06517	22.366	0.05514	17.96	0.13966	22.366	0.04751
22.3923	0.02757	17.98	0.06499	22.3923	0.04856	17.98	0.14244	22.3923	0.04577
22.4185	0.02654	18	0.06687	22.4185	0.04799	18	0.14223	22.4185	0.04251
22.4448	0.02612	18.02	0.064	22.4448	0.04543	18.02	0.14209	22.4448	0.04345
22.4711	0.02754	18.04	0.06333	22.4711	0.04216	18.04	0.1424	22.4711	0.03817
22.4973	0.02863	18.06	0.06715	22.4973	0.04001	18.06	0.14831	22.4973	0.03933
22.5236	0.0263	18.08	0.06606	22.5236	0.04195	18.08	0.14871	22.5236	0.04032
22.5498	0.02717	18.1	0.06705	22.5498	0.04263	18.1	0.14997	22.5498	0.03884
22.5761	0.02878	18.12	0.06708	22.5761	0.04109	18.12	0.1537	22.5761	0.03562
22.6024	0.02693	18.14	0.06719	22.6024	0.04029	18.14	0.15703	22.6024	0.04009
22.6286	0.02581	18.16	0.0702	22.6286	0.03846	18.16	0.15895	22.6286	0.03817
22.6549	0.02717	18.18	0.0714	22.6549	0.03958	18.18	0.16314	22.6549	0.03893
22.6811	0.02624	18.2	0.07303	22.6811	0.04317	18.2	0.16556	22.6811	0.03786
22.7074	0.0266	18.22	0.07367	22.7074	0.04267	18.22	0.1701	22.7074	0.03486
22.7337	0.02596	18.24	0.07406	22.7337	0.04526	18.24	0.1782	22.7337	0.03679
22.7599	0.02551	18.26	0.07533	22.7599	0.04109	18.26	0.17926	22.7599	0.03652
22.7862	0.02572	18.28	0.07827	22.7862	0.04321	18.28	0.18962	22.7862	0.03804
22.8124	0.02657	18.3	0.07987	22.8124	0.04342	18.3	0.19557	22.8124	0.03661
22.8387	0.02666	18.32	0.07969	22.8387	0.04188	18.32	0.20201	22.8387	0.03974
22.865	0.02778	18.34	0.08157	22.865	0.04227	18.34	0.21223	22.865	0.04179
22.8912	0.02648	18.36	0.09007	22.8912	0.04051	18.36	0.21939	22.8912	0.03947
22.9175	0.02705	18.38	0.09375	22.9175	0.03774	18.38	0.22995	22.9175	0.04778
22.9437	0.02987	18.4	0.10583	22.9437	0.0385	18.4	0.23823	22.9437	0.04353
22.97	0.02996	18.42	0.11079	22.97	0.03914	18.42	0.24814	22.97	0.04474
22.9963	0.03056	18.44	0.12666	22.9963	0.03904	18.44	0.26044	22.9963	0.04894
23.0225	0.03238	18.46	0.13803	23.0225	0.03968	18.46	0.27016	23.0225	0.04514
23.0488	0.03084	18.48	0.14429	23.0488	0.03695	18.48	0.28052	23.0488	0.0455
23.075	0.02893	18.5	0.13654	23.075	0.03677	18.5	0.29652	23.075	0.04206
23.1013	0.0286	18.52	0.12758	23.1013	0.03828	18.52	0.30542	23.1013	0.04215
23.1276	0.02823	18.54	0.11596	23.1276	0.0349	18.54	0.32193	23.1276	0.04291
23.1538	0.0269	18.56	0.10558	23.1538	0.03548	18.56	0.33277	23.1538	0.0379
23.1801	0.02608	18.58	0.0974	23.1801	0.03638	18.58	0.34915	23.1801	0.03611
23.2063	0.02723	18.6	0.09078	23.2063	0.03429	18.6	0.35795	23.2063	0.03844
23.2326	0.02503	18.62	0.0855	23.2326	0.03368	18.62	0.37604	23.2326	0.03437
23.2589	0.02388	18.64	0.08192	23.2589	0.03458	18.64	0.39047	23.2589	0.0375
23.2851	0.02445	18.66	0.07944	23.2851	0.03116	18.66	0.40258	23.2851	0.03527
23.3114	0.02251	18.68	0.07587	23.3114	0.03012	18.68	0.41359	23.3114	0.03629
23.3377	0.02457	18.7	0.07441	23.3377	0.03533	18.7	0.41883	23.3377	0.03424
23.3639	0.02542	18.72	0.07657	23.3639	0.03242	18.72	0.42985	23.3639	0.03437
23.3902	0.02506	18.74	0.07725	23.3902	0.0335	18.74	0.43041	23.3902	0.03495
23.4164	0.02336	18.76	0.07909	23.4164	0.03404	18.76	0.42849	23.4164	0.03281
23.4427	0.02451	18.78	0.07976	23.4427	0.03224	18.78	0.42886	23.4427	0.03643
23.4689	0.02427	18.8	0.0861	23.4689	0.03073	18.8	0.42491	23.4689	0.03576
23.4952	0.02173	18.82	0.08603	23.4952	0.03311	18.82	0.41462	23.4952	0.03124
23.5215	0.02139	18.84	0.08858	23.5215	0.03325	18.84	0.40696	23.5215	0.02995
23.5477	0.02306	18.86	0.09903	23.5477	0.03041	18.86	0.38882	23.5477	0.03102
23.574	0.02409	18.88	0.10693	23.574	0.03285	18.88	0.37942	23.574	0.03482
23.6002	0.02463	18.9	0.11674	23.6002	0.03109	18.9	0.36397	23.6002	0.02923
23.6265	0.02469	18.92	0.12697	23.6265	0.03264	18.92	0.34898	23.6265	0.03312
23.6528	0.02342	18.94	0.14419	23.6528	0.03012	18.94	0.32903	23.6528	0.03236
23.679	0.02472	18.96	0.14862	23.679	0.02944	18.96	0.31135	23.679	0.03451
23.7053	0.02285	18.98	0.14309	23.7053	0.03016	18.98	0.29385	23.7053	0.03392
23.7315	0.02239	19	0.14213	23.7315	0.03339	19	0.27863	23.7315	0.0362
23.7578	0.02158	19.02	0.12871	23.7578	0.0307	19.02	0.26314	23.7578	0.03392
23.7841	0.02179	19.04	0.11288	23.7841	0.03192	19.04	0.24781	23.7841	0.03334
23.8103	0.02245	19.06	0.10112	23.8103	0.03037	19.06	0.23509	23.8103	0.03232
23.8366	0.022	19.08	0.09039	23.8366	0.03037	19.08	0.22551	23.8366	0.03433
23.8629	0.0223	19.1	0.09092	23.8629	0.03102	19.1	0.21479	23.8629	0.03147
23.8891	0.02503	19.12	0.0804	23.8891	0.03167	19.12	0.20211	23.8891	0.03214
23.9154	0.02273	19.14	0.07711	23.9154	0.03375	19.14	0.19568	23.9154	0.03191
23.9416	0.02372	19.16	0.07654	23.9416	0.02926	19.16	0.18852	23.9416	0.03308
23.9679	0.02306	19.18	0.07495	23.9679	0.03081	19.18	0.18218	23.9679	0.02977
23.9942	0.02188	19.2	0.07006	23.9942	0.02965	19.2	0.17929	23.9942	0.02937
24.0204	0.02379	19.22	0.07275	24.0204	0.03106	19.22	0.17196	24.0204	0.03066
24.0467	0.02273	19.24	0.06974	24.0467	0.0312	19.24	0.16757	24.0467	0.03044
24.0729	0.02475	19.26	0.07512	24.0729	0.02965	19.26	0.16621	24.0729	0.032
24.0992	0.02179	19.28	0.06914	24.0992	0.0335	19.28	0.15776	24.0992	0.03339
24.1255	0.02366	19.3	0.06864	24.1255	0.03314	19.3	0.15287	24.1255	0.03433
24.1517	0.02155	19.32	0.06861	24.1517	0.03613	19.32	0.14748	24.1517	0.03111
24.178	0.02173	19.34	0.06598	24.178	0.03472	19.34	0.14442	24.178	0.03442
24.2042	0.02436	19.36	0.06648	24.2042	0.03519	19.36	0.13835	24.2042	0.03379
24.2305	0.02318	19.38	0.0674	24.2305	0.03447	19.38	0.13139	24.2305	0.03576
24.2568	0.0246	19.4	0.06928	24.2568	0.03541	19.4	0.12745	24.2568	0.03223
24.283	0.02194	19.42	0.06992	24.283	0.0353	19.42	0.12479	24.283	0.03384
24.3093	0.02369	19.44	0.0691	24.3093	0.03555	19.44	0.11729	24.3093	0.03276
24.3356	0.02433	19.46	0.06786	24.3356	0.03372	19.46	0.1142	24.3356	0.03004
24.3618	0.02227	19.48	0.07183	24.3618	0.03206	19.48	0.1113	24.3618	0.03182
24.3881	0.02424	19.5	0.06999	24.3881	0.03497	19.5	0.10699	24.3881	0.03173
24.4143	0.02273	19.52	0.07062	24.4143	0.03706	19.52	0.10454	24.4143	0.03214
24.4406	0.02557	19.54	0.06931	24.4406	0.03134	19.54	0.10146	24.4406	0.03173
24.4669	0.02388	19.56	0.06864	24.4669	0.03214	19.56	0.10067	24.4669	0.02892
24.4931	0.02497	19.58	0.0696	24.4931	0.03199	19.58	0.09898	24.4931	0.03035
24.5194	0.02566	19.6	0.0702	24.5194	0.02919	19.6	0.09406	24.5194	0.02937
24.5456	0.02224	19.62	0.06776	24.5456	0.03192	19.62	0.09142	24.5456	0.02892
24.5719	0.02436	19.64	0.06924	24.5719	0.02983	19.64	0.09073	24.5719	0.02727
24.5982	0.02451	19.66	0.07098	24.5982	0.03124	19.66	0.08893	24.5982	0.02986
24.6244	0.02236	19.68	0.07293	24.6244	0.0298	19.68	0.08635	24.6244	0.02601
24.6507	0.02421	19.7	0.06921	24.6507	0.03124	19.7	0.08836	24.6507	0.02963
24.6769	0.02472	19.72	0.07013	24.6769	0.03397	19.72	0.08469	24.6769	0.03209
24.7032	0.02612	19.74	0.07137	24.7032	0.03073	19.74	0.08575	24.7032	0.02829
24.7295	0.025	19.76	0.06988	24.7295	0.03217	19.76	0.08458	24.7295	0.02651
24.7557	0.02566	19.78	0.07087	24.7557	0.03224	19.78	0.08199	24.7557	0.03075
24.782	0.02497	19.8	0.07108	24.782	0.03379	19.8	0.08062	24.782	0.03053
24.8082	0.02515	19.82	0.07027	24.8082	0.03149	19.82	0.08067	24.8082	0.02852
24.8345	0.0269	19.84	0.06772	24.8345	0.03505	19.84	0.08084	24.8345	0.03021
24.8608	0.02742	19.86	0.07066	24.8608	0.0335	19.86	0.07913	24.8608	0.02744
24.887	0.0273	19.88	0.0697	24.887	0.03444	19.88	0.07741	24.887	0.03093
24.9133	0.02999	19.9	0.06984	24.9133	0.0349	19.9	0.07643	24.9133	0.02771
24.9395	0.03005	19.92	0.0742	24.9395	0.03347	19.92	0.07703	24.9395	0.02914
24.9658	0.03029	19.94	0.073	24.9658	0.03533	19.94	0.07641	24.9658	0.02928
24.9921	0.0325	19.96	0.0741	24.9921	0.03728	19.96	0.07498	24.9921	0.03156
25.0183	0.03189	19.98	0.07654	25.0183	0.03864	19.98	0.07401	25.0183	0.03111
25.0446	0.0335	20	0.07271	25.0446	0.04026	20	0.07484	25.0446	0.03093
25.0708	0.03438	20.02	0.06864	25.0708	0.04026	20.02	0.07671	25.0708	0.03325
25.0971	0.0348	20.04	0.07179	25.0971	0.04022	20.04	0.07396	25.0971	0.03437
25.1234	0.03541	20.06	0.07303	25.1234	0.04349	20.06	0.07186	25.1234	0.03589
25.1496	0.03919	20.08	0.07696	25.1496	0.04608	20.08	0.07314	25.1496	0.0329
25.1759	0.03858	20.1	0.07548	25.1759	0.04899	20.1	0.07194	25.1759	0.0358
25.2021	0.04076	20.12	0.07257	25.2021	0.05381	20.12	0.07202	25.2021	0.03705
25.2284	0.04055	20.14	0.073	25.2284	0.05582	20.14	0.07078	25.2284	0.03728
25.2547	0.04358	20.16	0.07229	25.2547	0.05748	20.16	0.07034	25.2547	0.04166
25.2809	0.04569	20.18	0.07576	25.2809	0.06258	20.18	0.07155	25.2809	0.04242
25.3072	0.04793	20.2	0.07562	25.3072	0.06499	20.2	0.06885	25.3072	0.04742
25.3334	0.04972	20.22	0.07413	25.3334	0.06804	20.22	0.06941	25.3334	0.04765
25.3597	0.05163	20.24	0.07459	25.3597	0.07308	20.24	0.06723	25.3597	0.05082
25.386	0.0584	20.26	0.07668	25.386	0.07563	20.26	0.06981	25.386	0.05095
25.4122	0.06067	20.28	0.07286	25.4122	0.07283	20.28	0.06969	25.4122	0.05462
25.4385	0.06258	20.3	0.07565	25.4385	0.07789	20.3	0.06796	25.4385	0.05198
25.4647	0.06467	20.32	0.07672	25.4647	0.0844	20.32	0.06458	25.4647	0.05095
25.491	0.06896	20.34	0.07417	25.491	0.0803	20.34	0.06727	25.491	0.05484
25.5173	0.06933	20.36	0.07594	25.5173	0.09076	20.36	0.06845	25.5173	0.05583
25.5435	0.0719	20.38	0.07753	25.5435	0.09213	20.38	0.06916	25.5435	0.0577
25.5698	0.0725	20.4	0.07767	25.5698	0.09784	20.4	0.0652	25.5698	0.06115
25.5961	0.07275	20.42	0.07831	25.5961	0.10687	20.42	0.06753	25.5961	0.06664
25.6223	0.07244	20.44	0.07604	25.6223	0.11639	20.44	0.06571	25.6223	0.07312
25.6486	0.06455	20.46	0.07778	25.6486	0.12009	20.46	0.06758	25.6486	0.08019
25.6748	0.06494	20.48	0.08005	25.6748	0.12556	20.48	0.06652	25.6748	0.08528
25.7011	0.06276	20.5	0.07629	25.7011	0.12969	20.5	0.06585	25.7011	0.09355
25.7274	0.05804	20.52	0.07767	25.7274	0.1262	20.52	0.06382	25.7274	0.08752
25.7536	0.0542	20.54	0.08136	25.7536	0.12297	20.54	0.06417	25.7536	0.09082
25.7799	0.05156	20.56	0.07757	25.7799	0.11564	20.56	0.06484	25.7799	0.08318
25.8061	0.04911	20.58	0.08295	25.8061	0.11247	20.58	0.06293	25.8061	0.07652
25.8324	0.04515	20.6	0.08391	25.8324	0.09907	20.6	0.06183	25.8324	0.06955
25.8587	0.04279	20.62	0.08447	25.8587	0.09098	20.62	0.06385	25.8587	0.06664
25.8849	0.03988	20.64	0.09248	25.8849	0.08131	20.64	0.06497	25.8849	0.05954
25.9112	0.03816	20.66	0.09453	25.9112	0.07142	20.66	0.06363	25.9112	0.05529
25.9374	0.0351	20.68	0.09853	25.9374	0.06704	20.68	0.06449	25.9374	0.05078
25.9637	0.03292	20.7	0.10215	25.9637	0.05751	20.7	0.06337	25.9637	0.04948
25.99	0.03029	20.72	0.10916	25.99	0.05324	20.72	0.0623	25.99	0.04376
26.0162	0.03153	20.74	0.12102	26.0162	0.05104	20.74	0.06276	26.0162	0.04067
26.0425	0.02881	20.76	0.1319	26.0425	0.04558	20.76	0.06383	26.0425	0.03719
26.0687	0.02612	20.78	0.14153	26.0687	0.0404	20.78	0.06287	26.0687	0.03446
26.095	0.02693	20.8	0.14883	26.095	0.0418	20.8	0.06329	26.095	0.03549
26.1213	0.0263	20.82	0.14734	26.1213	0.03968	20.82	0.06469	26.1213	0.03191
26.1475	0.02306	20.84	0.13834	26.1475	0.03717	20.84	0.06365	26.1475	0.03057
26.1738	0.02385	20.86	0.13424	26.1738	0.03688	20.86	0.06304	26.1738	0.02829
26.2001	0.02379	20.88	0.11731	26.2001	0.03296	20.88	0.06444	26.2001	0.02659
26.2263	0.02212	20.9	0.10686	26.2263	0.03454	20.9	0.06467	26.2263	0.02865
26.2526	0.02372	20.92	0.1002	26.2526	0.03214	20.92	0.06556	26.2526	0.02543
26.2788	0.0226	20.94	0.09839	26.2788	0.03131	20.94	0.06716	26.2788	0.02843
26.3051	0.0233	20.96	0.08982	26.3051	0.03055	20.96	0.06655	26.3051	0.02847
26.3314	0.02139	20.98	0.08904	26.3314	0.02883	20.98	0.06817	26.3314	0.02628
26.3576	0.02015	21	0.08724	26.3576	0.0285	21	0.07078	26.3576	0.02566
26.3839	0.02003	21.02	0.08111	26.3839	0.02836	21.02	0.07228	26.3839	0.02597
26.4101	0.02058	21.04	0.08454	26.4101	0.02818	21.04	0.07415	26.4101	0.02534
26.4364	0.02061	21.06	0.0838	26.4364	0.02858	21.06	0.07464	26.4364	0.02525
26.4627	0.02073	21.08	0.08277	26.4627	0.02797	21.08	0.0766	26.4627	0.02758
26.4889	0.02145	21.1	0.08118	26.4889	0.02764	21.1	0.07635	26.4889	0.02445
26.5152	0.02115	21.12	0.07912	26.5152	0.02735	21.12	0.07756	26.5152	0.02946
26.5414	0.02064	21.14	0.077	26.5414	0.0271	21.14	0.07862	26.5414	0.02163
26.5677	0.01943	21.16	0.08125	26.5677	0.02725	21.16	0.07716	26.5677	0.02543
26.594	0.02067	21.18	0.0816	26.594	0.02779	21.18	0.07713	26.594	0.02373
26.6202	0.02176	21.2	0.07824	26.6202	0.02775	21.2	0.07792	26.6202	0.02432
26.6465	0.01928	21.22	0.07888	26.6465	0.02725	21.22	0.07711	26.6465	0.02293
26.6727	0.02164	21.24	0.08128	26.6727	0.02753	21.24	0.07764	26.6727	0.02673
26.699	0.02018	21.26	0.08167	26.699	0.02498	21.26	0.07741	26.699	0.0228
26.7253	0.01994	21.28	0.08107	26.7253	0.02556	21.28	0.07731	26.7253	0.0236
26.7515	0.01885	21.3	0.08107	26.7515	0.02969	21.3	0.07657	26.7515	0.02396
26.7778	0.02242	21.32	0.07824	26.7778	0.02728	21.32	0.07556	26.7778	0.02534
26.804	0.02136	21.34	0.07774	26.804	0.02807	21.34	0.07396	26.804	0.02212
26.8303	0.02391	21.36	0.08005	26.8303	0.02883	21.36	0.07321	26.8303	0.02534
26.8566	0.02245	21.38	0.08277	26.8566	0.02739	21.38	0.07301	26.8566	0.02686
26.8828	0.02403	21.4	0.08284	26.8828	0.02624	21.4	0.07057	26.8828	0.02637
26.9091	0.02388	21.42	0.08082	26.9091	0.02836	21.42	0.07073	26.9091	0.02347
26.9353	0.02457	21.44	0.08164	26.9353	0.02818	21.44	0.07118	26.9353	0.02324
26.9616	0.02472	21.46	0.07912	26.9616	0.0298	21.46	0.06963	26.9616	0.02387
26.9879	0.02466	21.48	0.08217	26.9879	0.0284	21.48	0.06921	26.9879	0.02713
27.0141	0.02487	21.5	0.08235	27.0141	0.0285	21.5	0.07046	27.0141	0.02668
27.0404	0.0246	21.52	0.08522	27.0404	0.02937	21.52	0.06932	27.0404	0.02776
27.0666	0.02439	21.54	0.08384	27.0666	0.02919	21.54	0.06688	27.0666	0.02928
27.0929	0.02312	21.56	0.0809	27.0929	0.02707	21.56	0.06792	27.0929	0.02843
27.1192	0.02463	21.58	0.08412	27.1192	0.02894	21.58	0.06612	27.1192	0.02834
27.1454	0.0249	21.6	0.0883	27.1454	0.02753	21.6	0.06761	27.1454	0.02852
27.1717	0.02149	21.62	0.08426	27.1717	0.02822	21.62	0.06352	27.1717	0.02423
27.1979	0.02342	21.64	0.08245	27.1979	0.02865	21.64	0.06638	27.1979	0.02668
27.2242	0.0213	21.66	0.08405	27.2242	0.02933	21.66	0.06494	27.2242	0.02628
27.2505	0.02282	21.68	0.0894	27.2505	0.02671	21.68	0.06512	27.2505	0.02481
27.2767	0.02115	21.7	0.08306	27.2767	0.02854	21.7	0.06453	27.2767	0.02771
27.303	0.02194	21.72	0.08214	27.303	0.02563	21.72	0.06386	27.303	0.024
27.3292	0.02161	21.74	0.08387	27.3292	0.0262	21.74	0.06563	27.3292	0.02695
27.3555	0.02018	21.76	0.08989	27.3555	0.02746	21.76	0.06253	27.3555	0.02467
27.3818	0.02015	21.78	0.08833	27.3818	0.02692	21.78	0.06358	27.3818	0.02382
27.408	0.01982	21.8	0.08837	27.408	0.02592	21.8	0.06461	27.408	0.0236
27.4343	0.02058	21.82	0.08628	27.4343	0.02843	21.82	0.06557	27.4343	0.02427
27.4606	0.01967	21.84	0.09163	27.4606	0.02735	21.84	0.06691	27.4606	0.02427
27.4868	0.01885	21.86	0.08869	27.4868	0.02613	21.86	0.06711	27.4868	0.02248
27.5131	0.01855	21.88	0.09407	27.5131	0.02717	21.88	0.06528	27.5131	0.02266
27.5393	0.01858	21.9	0.09503	27.5393	0.02761	21.9	0.06916	27.5393	0.02186
27.5656	0.01888	21.92	0.10261	27.5656	0.02685	21.92	0.06879	27.5656	0.02262
27.5919	0.02067	21.94	0.10413	27.5919	0.02865	21.94	0.07029	27.5919	0.02409
27.6181	0.0217	21.96	0.11568	27.6181	0.02703	21.96	0.06935	27.6181	0.0228
27.6444	0.01794	21.98	0.12198	27.6444	0.02818	21.98	0.0705	27.6444	0.02329
27.6706	0.02067	22	0.14313	27.6706	0.02628	22	0.07182	27.6706	0.02364
27.6969	0.02149	22.02	0.1569	27.6969	0.02807	22.02	0.06944	27.6969	0.02579
27.7232	0.02215	22.04	0.18488	27.7232	0.02664	22.04	0.07096	27.7232	0.02481
27.7494	0.02064	22.06	0.19969	27.7494	0.02886	22.06	0.07388	27.7494	0.02463
27.7757	0.02194	22.08	0.21552	27.7757	0.03012	22.08	0.07354	27.7757	0.02449
27.8019	0.02191	22.1	0.21046	27.8019	0.02797	22.1	0.07267	27.8019	0.02329
27.8282	0.02127	22.12	0.20337	27.8282	0.02994	22.12	0.07276	27.8282	0.02664
27.8545	0.02239	22.14	0.1863	27.8545	0.02983	22.14	0.07559	27.8545	0.0219
27.8807	0.02294	22.16	0.15882	27.8807	0.03016	22.16	0.07488	27.8807	0.02579
27.907	0.02354	22.18	0.14603	27.907	0.0316	22.18	0.07727	27.907	0.02418
27.9332	0.02675	22.2	0.12758	27.9332	0.03264	22.2	0.07626	27.9332	0.02789
27.9595	0.02503	22.22	0.11851	27.9595	0.03562	22.22	0.07713	27.9595	0.02798
27.9858	0.02618	22.24	0.10314	27.9858	0.03648	22.24	0.07773	27.9858	0.02923
28.012	0.02608	22.26	0.09853	28.012	0.03738	22.26	0.08082	28.012	0.03066
28.0383	0.0259	22.28	0.09595	28.0383	0.0422	22.28	0.08308	28.0383	0.02883
28.0646	0.02917	22.3	0.08947	28.0646	0.04033	22.3	0.08374	28.0646	0.03232
28.0908	0.02981	22.32	0.09028	28.0908	0.04543	22.32	0.08867	28.0908	0.03352
28.1171	0.03026	22.34	0.08801	28.1171	0.04756	22.34	0.09204	28.1171	0.03527
28.1433	0.0299	22.36	0.085	28.1433	0.04835	22.36	0.09207	28.1433	0.03504
28.1696	0.03277	22.38	0.08554	28.1696	0.04612	22.38	0.09269	28.1696	0.03652
28.1959	0.03426	22.4	0.07852	28.1959	0.04964	22.4	0.09412	28.1959	0.0375
28.2221	0.03504	22.42	0.08472	28.2221	0.05226	22.42	0.09538	28.2221	0.04224
28.2484	0.03907	22.44	0.08107	28.2484	0.04914	22.44	0.09239	28.2484	0.03728
28.2746	0.04149	22.46	0.08199	28.2746	0.05137	22.46	0.09045	28.2746	0.04197
28.3009	0.04494	22.48	0.08281	28.3009	0.04885	22.48	0.0887	28.3009	0.03951
28.3271	0.04246	22.5	0.08274	28.3271	0.04914	22.5	0.08705	28.3271	0.04255
28.3534	0.04318	22.52	0.07891	28.3534	0.04543	22.52	0.08179	28.3534	0.03831
28.3797	0.04152	22.54	0.07856	28.3797	0.04342	22.54	0.07821	28.3797	0.03969
28.4059	0.03698	22.56	0.07799	28.4059	0.04001	22.56	0.07331	28.4059	0.03705
28.4322	0.03885	22.58	0.07966	28.4322	0.04022	22.58	0.06936	28.4322	0.03763
28.4585	0.03292	22.6	0.07941	28.4585	0.03336	22.6	0.06593	28.4585	0.0346
28.4847	0.03126	22.62	0.07661	28.4847	0.03681	22.62	0.06194	28.4847	0.02981
28.511	0.03075	22.64	0.07824	28.511	0.03318	22.64	0.06032	28.511	0.02878
28.5372	0.02956	22.66	0.07852	28.5372	0.03314	22.66	0.05678	28.5372	0.02856
28.5635	0.02714	22.68	0.07838	28.5635	0.02948	22.68	0.05532	28.5635	0.02409
28.5898	0.02599	22.7	0.07657	28.5898	0.03239	22.7	0.05315	28.5898	0.02414
28.616	0.02578	22.72	0.0775	28.616	0.03034	22.72	0.052	28.616	0.02342
28.6423	0.0226	22.74	0.07675	28.6423	0.0285	22.74	0.05094	28.6423	0.02311
28.6685	0.02348	22.76	0.07778	28.6685	0.02843	22.76	0.04779	28.6685	0.02333
28.6948	0.0207	22.78	0.07774	28.6948	0.02451	22.78	0.04846	28.6948	0.02481
28.7211	0.02197	22.8	0.07654	28.7211	0.02628	22.8	0.04608	28.7211	0.02154
28.7473	0.02003	22.82	0.07626	28.7473	0.02347	22.82	0.04717	28.7473	0.02016
28.7736	0.01906	22.84	0.08146	28.7736	0.02462	22.84	0.04788	28.7736	0.0215
28.7998	0.01801	22.86	0.07565	28.7998	0.02002	22.86	0.04572	28.7998	0.02172
28.8261	0.01655	22.88	0.07757	28.8261	0.02196	22.88	0.04634	28.8261	0.01985
28.8524	0.01604	22.9	0.07962	28.8524	0.02074	22.9	0.04605	28.8524	0.01895
28.8786	0.01664	22.92	0.0809	28.8786	0.02052	22.92	0.04397	28.8786	0.01846
28.9049	0.01652	22.94	0.07498	28.9049	0.02063	22.94	0.04384	28.9049	0.01886
28.9311	0.01564	22.96	0.07973	28.9311	0.0206	22.96	0.04395	28.9311	0.01779
28.9574	0.01398	22.98	0.08082	28.9574	0.01991	22.98	0.04408	28.9574	0.01882
28.9837	0.01498	23	0.08005	28.9837	0.01758	23	0.04481	28.9837	0.02016
29.0099	0.01292	23.02	0.0799	29.0099	0.01891	23.02	0.04353	29.0099	0.01716
29.0362	0.01413	23.04	0.08079	29.0362	0.01686	23.04	0.0419	29.0362	0.01654
29.0624	0.0128	23.06	0.07788	29.0624	0.01754	23.06	0.0429	29.0624	0.01716
29.0887	0.01189	23.08	0.07937	29.0887	0.01876	23.08	0.04243	29.0887	0.01645
29.115	0.01392	23.1	0.08483	29.115	0.01567	23.1	0.04238	29.115	0.01448
29.1412	0.01268	23.12	0.07689	29.1412	0.01902	23.12	0.04412	29.1412	0.01743
29.1675	0.01162	23.14	0.0782	29.1675	0.01869	23.14	0.04405	29.1675	0.01573
29.1938	0.01316	23.16	0.07725	29.1938	0.01912	23.16	0.04426	29.1938	0.0164
29.22	0.01307	23.18	0.07771	29.22	0.01844	23.18	0.04279	29.22	0.01681
29.2463	0.01126	23.2	0.07303	29.2463	0.01769	23.2	0.04248	29.2463	0.01935
29.2725	0.01047	23.22	0.07721	29.2725	0.01937	23.22	0.04391	29.2725	0.01913
29.2988	0.01177	23.24	0.07275	29.2988	0.01632	23.24	0.04139	29.2988	0.01627
29.3251	0.01138	23.26	0.07477	29.3251	0.01503	23.26	0.04181	29.3251	0.01421
29.3513	0.01192	23.28	0.07686	29.3513	0.01643	23.28	0.04005	29.3513	0.0152
29.3776	0.01047	23.3	0.07636	29.3776	0.01934	23.3	0.04268	29.3776	0.01739
29.4038	0.01098	23.32	0.07587	29.4038	0.01758	23.32	0.04178	29.4038	0.01681
29.4301	0.01114	23.34	0.07431	29.4301	0.01855	23.34	0.04145	29.4301	0.01596
29.4564	0.01044	23.36	0.07502	29.4564	0.01761	23.36	0.04092	29.4564	0.01721
29.4826	0.00996	23.38	0.07739	29.4826	0.01657	23.38	0.04105	29.4826	0.01824
29.5089	0.01111	23.4	0.07771	29.5089	0.02052	23.4	0.04147	29.5089	0.01667
29.5351	0.0115	23.42	0.07587	29.5351	0.01797	23.42	0.04304	29.5351	0.01819
29.5614	0.01123	23.44	0.07179	29.5614	0.01945	23.44	0.04184	29.5614	0.01515
29.5877	0.01047	23.46	0.07027	29.5877	0.02254	23.46	0.04144	29.5877	0.01913
29.6139	0.01053	23.48	0.07672	29.6139	0.02229	23.48	0.04165	29.6139	0.01962
29.6402	0.01029	23.5	0.07179	29.6402	0.02344	23.5	0.04176	29.6402	0.01913
29.6664	0.01059	23.52	0.07445	29.6664	0.02347	23.52	0.04005	29.6664	0.02409
29.6927	0.01147	23.54	0.07555	29.6927	0.02646	23.54	0.04047	29.6927	0.0228
29.719	0.01062	23.56	0.07583	29.719	0.03063	23.56	0.04026	29.719	0.02423
29.7452	0.00971	23.58	0.07204	29.7452	0.0293	23.58	0.03925	29.7452	0.02266
29.7715	0.00859	23.6	0.07271	29.7715	0.03174	23.6	0.03998	29.7715	0.02682
29.7977	0.00971	23.62	0.07555	29.7977	0.03037	23.62	0.0392	29.7977	0.02396
29.824	0.01005	23.64	0.07615	29.824	0.02883	23.64	0.03844	29.824	0.02633
29.8503	0.00941	23.66	0.07484	29.8503	0.03041	23.66	0.03864	29.8503	0.02333
29.8765	0.01008	23.68	0.07204	29.8765	0.02656	23.68	0.03931	29.8765	0.02083
29.9028	0.01008	23.7	0.07633	29.9028	0.02534	23.7	0.03858	29.9028	0.02409
29.9291	0.00974	23.72	0.07866	29.9291	0.02416	23.72	0.03743	29.9291	0.02221
29.9553	0.01008	23.74	0.07856	29.9553	0.0239	23.74	0.0378	29.9553	0.02065
29.9816	0.00938	23.76	0.07654	29.9816	0.02297	23.76	0.03878	29.9816	0.01949
30.0078	0.01174	23.78	0.077	30.0078	0.02239	23.78	0.03925	30.0078	0.0198
30.0341	0.01065	23.8	0.07838	30.0341	0.01754	23.8	0.03802	30.0341	0.02096
30.0603	0.01002	23.82	0.08125	30.0603	0.01736	23.82	0.03982	30.0603	0.01757
30.0866	0.00902	23.84	0.08235	30.0866	0.01794	23.84	0.038	30.0866	0.01627
30.1129	0.00875	23.86	0.08118	30.1129	0.01592	23.86	0.03996	30.1129	0.01716
30.1391	0.00902	23.88	0.08178	30.1391	0.01704	23.88	0.03706	30.1391	0.01448
30.1654	0.00896	23.9	0.07898	30.1654	0.01553	23.9	0.03776	30.1654	0.01578
30.1916	0.00914	23.92	0.08295	30.1916	0.01833	23.92	0.04005	30.1916	0.01783
30.2179	0.0095	23.94	0.08649	30.2179	0.0161	23.94	0.03878	30.2179	0.01538
30.2442	0.00977	23.96	0.09308	30.2442	0.01528	23.96	0.03721	30.2442	0.01524
30.2704	0.00974	23.98	0.09868	30.2704	0.0165	23.98	0.036	30.2704	0.01748
30.2967	0.00926	24	0.10463	30.2967	0.01884	24	0.0376	30.2967	0.01506
30.323	0.00935	24.02	0.11302	30.323	0.01876	24.02	0.03891	30.323	0.01466
30.3492	0.00923	24.04	0.12131	30.3492	0.01826	24.04	0.03788	30.3492	0.01761
30.3755	0.01059	24.06	0.13877	30.3755	0.01671	24.06	0.03762	30.3755	0.01752
30.4017	0.00926	24.08	0.14058	30.4017	0.01772	24.08	0.03964	30.4017	0.01493
30.428	0.00956	24.1	0.1371	30.428	0.02088	24.1	0.04005	30.428	0.01725
30.4543	0.00844	24.12	0.12836	30.4543	0.0211	24.12	0.04066	30.4543	0.0169
30.4805	0.01008	24.14	0.12315	30.4805	0.02088	24.14	0.03872	30.4805	0.01524
30.5068	0.0089	24.16	0.11344	30.5068	0.02322	24.16	0.03864	30.5068	0.01868
30.533	0.00666	24.18	0.1037	30.533	0.02509	24.18	0.03867	30.533	0.01779
30.5593	0.00881	24.2	0.09173	30.5593	0.02584	24.2	0.03886	30.5593	0.01891
30.5856	0.00769	24.22	0.08745	30.5856	0.02872	24.22	0.04016	30.5856	0.02364
30.6118	0.00893	24.24	0.08472	30.6118	0.03336	24.24	0.04024	30.6118	0.02324
30.6381	0.00832	24.26	0.08426	30.6381	0.03494	24.26	0.04285	30.6381	0.02963
30.6643	0.00872	24.28	0.07686	30.6643	0.04137	24.28	0.04169	30.6643	0.03182
30.6906	0.00875	24.3	0.07661	30.6906	0.04004	24.3	0.04038	30.6906	0.03187
30.7169	0.0079	24.32	0.07392	30.7169	0.04019	24.32	0.0431	30.7169	0.0371
30.7431	0.00853	24.34	0.07463	30.7431	0.04188	24.34	0.04408	30.7431	0.03495
30.7694	0.00784	24.36	0.07487	30.7694	0.03904	24.36	0.04594	30.7694	0.03562
30.7956	0.00811	24.38	0.07516	30.7956	0.03821	24.38	0.04628	30.7956	0.03495
30.8219	0.00784	24.4	0.07473	30.8219	0.03627	24.4	0.04582	30.8219	0.03124
30.8482	0.00738	24.42	0.0742	30.8482	0.03451	24.42	0.04652	30.8482	0.0295
30.8744	0.00868	24.44	0.07484	30.8744	0.02983	24.44	0.0465	30.8744	0.03111
30.9007	0.00805	24.46	0.07402	30.9007	0.02868	24.46	0.04662	30.9007	0.02887
30.927	0.00802	24.48	0.07264	30.927	0.02437	24.48	0.04698	30.927	0.02463
30.9532	0.00747	24.5	0.07661	30.9532	0.02006	24.5	0.04547	30.9532	0.0228
30.9795	0.00926	24.52	0.07626	30.9795	0.01981	24.52	0.04453	30.9795	0.02002
31.0057	0.00714	24.54	0.07597	31.0057	0.02031	24.54	0.0447	31.0057	0.02025
31.032	0.00781	24.56	0.07456	31.032	0.01973	24.56	0.04509	31.032	0.02056
31.0583	0.00817	24.58	0.07835	31.0583	0.01826	24.58	0.04349	31.0583	0.01797
31.0845	0.00741	24.6	0.07445	31.0845	0.01564	24.6	0.04288	31.0845	0.01855
31.1108	0.00735	24.62	0.07062	31.1108	0.01578	24.62	0.04235	31.1108	0.01564
31.137	0.00814	24.64	0.07831	31.137	0.01488	24.64	0.04164	31.137	0.01502
31.1633	0.00923	24.66	0.0765	31.1633	0.0138	24.66	0.04066	31.1633	0.01631
31.1896	0.00708	24.68	0.0798	31.1896	0.01431	24.68	0.04083	31.1896	0.0139
31.2158	0.00744	24.7	0.07845	31.2158	0.01215	24.7	0.03844	31.2158	0.01395
31.2421	0.00829	24.72	0.08295	31.2421	0.01344	24.72	0.04176	31.2421	0.01274
31.2683	0.00778	24.74	0.07891	31.2683	0.01298	24.74	0.04106	31.2683	0.01283
31.2946	0.00769	24.76	0.07512	31.2946	0.01477	24.76	0.041	31.2946	0.01252
31.3209	0.00741	24.78	0.08206	31.3209	0.0124	24.78	0.04061	31.3209	0.01144
31.3471	0.00696	24.8	0.08685	31.3471	0.01326	24.8	0.04193	31.3471	0.01448
31.3734	0.00844	24.82	0.08348	31.3734	0.01341	24.82	0.03914	31.3734	0.01184
31.3996	0.00878	24.84	0.08433	31.3996	0.01341	24.84	0.04018	31.3996	0.01243
31.4259	0.00878	24.86	0.08111	31.4259	0.01107	24.86	0.04209	31.4259	0.01292
31.4522	0.00702	24.88	0.08685	31.4522	0.01474	24.88	0.04125	31.4522	0.01104
31.4784	0.00702	24.9	0.08607	31.4784	0.01301	24.9	0.04316	31.4784	0.01144
31.5047	0.00808	24.92	0.08716	31.5047	0.01139	24.92	0.04283	31.5047	0.01126
31.5309	0.00829	24.94	0.08497	31.5309	0.01337	24.94	0.0428	31.5309	0.01059
31.5572	0.00729	24.96	0.085	31.5572	0.01377	24.96	0.04254	31.5572	0.011
31.5835	0.00829	24.98	0.0861	31.5835	0.01237	24.98	0.04447	31.5835	0.01055
31.6097	0.00911	25	0.09053	31.6097	0.01111	25	0.04336	31.6097	0.0122
31.636	0.0079	25.02	0.09234	31.636	0.01132	25.02	0.04342	31.636	0.01372
31.6623	0.00684	25.04	0.09595	31.6623	0.0096	25.04	0.04398	31.6623	0.01381
31.6885	0.0089	25.06	0.10512	31.6885	0.01068	25.06	0.04467	31.6885	0.01068
31.7148	0.00687	25.08	0.10714	31.7148	0.01089	25.08	0.04502	31.7148	0.01144
31.741	0.00711	25.1	0.11918	31.741	0.01201	25.1	0.04543	31.741	0.01265
31.7673	0.00741	25.12	0.13392	31.7673	0.01143	25.12	0.04636	31.7673	0.01117
31.7935	0.00902	25.14	0.15237	31.7935	0.01244	25.14	0.04638	31.7935	0.01229
31.8198	0.00657	25.16	0.17185	31.8198	0.01111	25.16	0.04861	31.8198	0.01135
31.8461	0.00675	25.18	0.1943	31.8461	0.01215	25.18	0.04999	31.8461	0.01162
31.8723	0.00784	25.2	0.20741	31.8723	0.01204	25.2	0.05184	31.8723	0.0131
31.8986	0.00702	25.22	0.20783	31.8986	0.01064	25.22	0.05245	31.8986	0.01135
31.9248	0.00838	25.24	0.19774	31.9248	0.01269	25.24	0.05458	31.9248	0.01171
31.9511	0.00648	25.26	0.18991	31.9511	0.01165	25.26	0.05363	31.9511	0.01332
31.9774	0.00744	25.28	0.17401	31.9774	0.01201	25.28	0.05613	31.9774	0.01064
32.0036	0.00811	25.3	0.16516	32.0036	0.01467	25.3	0.05846	32.0036	0.01301
32.0299	0.00666	25.32	0.15464	32.0299	0.01226	25.32	0.06048	32.0299	0.01149
32.0562	0.00757	25.34	0.14858	32.0562	0.01341	25.34	0.0618	32.0562	0.01457
32.0824	0.00826	25.36	0.1449	32.0824	0.01524	25.36	0.06352	32.0824	0.01314
32.1087	0.00835	25.38	0.1518	32.1087	0.01535	25.38	0.06871	32.1087	0.01314
32.1349	0.00738	25.4	0.16678	32.1349	0.01481	25.4	0.0725	32.1349	0.01359
32.1612	0.00687	25.42	0.1818	32.1612	0.01632	25.42	0.07472	32.1612	0.01672
32.1875	0.00705	25.44	0.21729	32.1875	0.01898	25.44	0.08126	32.1875	0.01587
32.2137	0.00687	25.46	0.25512	32.2137	0.01625	25.46	0.08348	32.2137	0.01596
32.24	0.00729	25.48	0.31579	32.24	0.01973	25.48	0.08749	32.24	0.01681
32.2662	0.00678	25.5	0.37292	32.2662	0.01643	25.5	0.09038	32.2662	0.01859
32.2925	0.00741	25.52	0.45966	32.2925	0.02056	25.52	0.09336	32.2925	0.01515
32.3188	0.00738	25.54	0.55529	32.3188	0.01646	25.54	0.0984	32.3188	0.01564
32.345	0.00835	25.56	0.61947	32.345	0.01574	25.56	0.10164	32.345	0.01533
32.3713	0.00747	25.58	0.63222	32.3713	0.01276	25.58	0.10532	32.3713	0.016
32.3975	0.00693	25.6	0.59478	32.3975	0.01546	25.6	0.10872	32.3975	0.01618
32.4238	0.00702	25.62	0.52809	32.4238	0.01564	25.62	0.11255	32.4238	0.01466
32.4501	0.00802	25.64	0.45261	32.4501	0.01366	25.64	0.11063	32.4501	0.01368
32.4763	0.00705	25.66	0.37689	32.4763	0.01183	25.66	0.11898	32.4763	0.01484
32.5026	0.00793	25.68	0.29797	32.5026	0.0128	25.68	0.11892	32.5026	0.01278
32.5288	0.00881	25.7	0.23411	32.5288	0.01319	25.7	0.1254	32.5288	0.01448
32.5551	0.00829	25.72	0.19551	32.5551	0.01323	25.72	0.12857	32.5551	0.0126
32.5814	0.00717	25.74	0.15952	32.5814	0.01337	25.74	0.13674	32.5814	0.01144
32.6076	0.00811	25.76	0.1399	32.6076	0.0128	25.76	0.14355	32.6076	0.01238
32.6339	0.00802	25.78	0.12272	32.6339	0.01233	25.78	0.15497	32.6339	0.01193
32.6602	0.00687	25.8	0.11288	32.6602	0.00978	25.8	0.15985	32.6602	0.00934
32.6864	0.00823	25.82	0.10232	32.6864	0.01301	25.82	0.17351	32.6864	0.01265
32.7127	0.00757	25.84	0.0968	32.7127	0.01172	25.84	0.18007	32.7127	0.01117
32.7389	0.00681	25.86	0.09311	32.7389	0.01039	25.86	0.18675	32.7389	0.00907
32.7652	0.00847	25.88	0.0901	32.7652	0.01104	25.88	0.19499	32.7652	0.01167
32.7914	0.0079	25.9	0.08231	32.7914	0.01251	25.9	0.1987	32.7914	0.01162
32.8177	0.00757	25.92	0.08362	32.8177	0.01298	25.92	0.19752	32.8177	0.01243
32.844	0.00902	25.94	0.08125	32.844	0.01301	25.94	0.19231	32.844	0.01064
32.8702	0.00784	25.96	0.07905	32.8702	0.01456	25.96	0.18858	32.8702	0.01412
32.8965	0.00899	25.98	0.07693	32.8965	0.01751	25.98	0.17969	32.8965	0.01305
32.9228	0.00993	26	0.07601	32.9228	0.01704	26	0.1691	32.9228	0.01538
32.949	0.00941	26.02	0.0758	32.949	0.01959	26.02	0.15926	32.949	0.01667
32.9753	0.00817	26.04	0.07381	32.9753	0.02146	26.04	0.1482	32.9753	0.01551
33.0015	0.00856	26.06	0.07247	33.0015	0.02412	26.06	0.1333	33.0015	0.02029
33.0278	0.00917	26.08	0.07314	33.0278	0.02868	26.08	0.12006	33.0278	0.02297
33.054	0.00987	26.1	0.07169	33.054	0.03016	26.1	0.11154	33.054	0.02338
33.0803	0.00878	26.12	0.06892	33.0803	0.0294	26.12	0.09929	33.0803	0.0287
33.1066	0.00757	26.14	0.0697	33.1066	0.03167	26.14	0.09061	33.1066	0.027
33.1328	0.00935	26.16	0.07158	33.1328	0.03063	26.16	0.08073	33.1328	0.02391
33.1591	0.0085	26.18	0.0713	33.1591	0.02825	26.18	0.0766	33.1591	0.02606
33.1854	0.00914	26.2	0.06737	33.1854	0.03077	26.2	0.07009	33.1854	0.02503
33.2116	0.00999	26.22	0.06701	33.2116	0.02955	26.22	0.06585	33.2116	0.02061
33.2379	0.00732	26.24	0.06967	33.2379	0.02599	26.24	0.06267	33.2379	0.02168
33.2641	0.0098	26.26	0.06839	33.2641	0.02265	26.26	0.0577	33.2641	0.01962
33.2904	0.0069	26.28	0.06907	33.2904	0.02045	26.28	0.05712	33.2904	0.0194
33.3167	0.00799	26.3	0.06538	33.3167	0.0183	26.3	0.0529	33.3167	0.01779
33.3429	0.00614	26.32	0.06687	33.3429	0.01636	26.32	0.04998	33.3429	0.01555
33.3692	0.00787	26.34	0.06584	33.3692	0.01344	26.34	0.05018	33.3692	0.01824
33.3954	0.00811	26.36	0.06892	33.3954	0.01316	26.36	0.04903	33.3954	0.01368
33.4217	0.00865	26.38	0.06655	33.4217	0.01147	26.38	0.04959	33.4217	0.01453
33.448	0.0079	26.4	0.0691	33.448	0.01359	26.4	0.0444	33.448	0.01198
33.4742	0.00811	26.42	0.06963	33.4742	0.01193	26.42	0.04454	33.4742	0.01211
33.5005	0.00623	26.44	0.06843	33.5005	0.0115	26.44	0.04378	33.5005	0.01283
33.5267	0.00711	26.46	0.06737	33.5267	0.01075	26.46	0.04245	33.5267	0.01243
33.553	0.00687	26.48	0.06864	33.553	0.01075	26.48	0.04375	33.553	0.01041
33.5793	0.00508	26.5	0.06797	33.5793	0.01014	26.5	0.04254	33.5793	0.01144
33.6055	0.0075	26.52	0.07363	33.6055	0.00935	26.52	0.03965	33.6055	0.00974
33.6318	0.00747	26.54	0.07225	33.6318	0.01039	26.54	0.0399	33.6318	0.00957
33.6581	0.00693	26.56	0.0741	33.6581	0.00996	26.56	0.03981	33.6581	0.00809
33.6843	0.00747	26.58	0.0697	33.6843	0.00924	26.58	0.04049	33.6843	0.00845
33.7106	0.00705	26.6	0.07038	33.7106	0.00913	26.6	0.03932	33.7106	0.01319
33.7368	0.00769	26.62	0.07048	33.7368	0.00751	26.62	0.04044	33.7368	0.00863
33.7631	0.0069	26.64	0.068	33.7631	0.00906	26.64	0.03881	33.7631	0.00957
33.7893	0.00635	26.66	0.0668	33.7893	0.00694	26.66	0.03757	33.7893	0.00939
33.8156	0.00632	26.68	0.068	33.8156	0.00845	26.68	0.03731	33.8156	0.0072
33.8419	0.00517	26.7	0.0697	33.8419	0.01006	26.7	0.03759	33.8419	0.00898
33.8681	0.00527	26.72	0.06938	33.8681	0.00913	26.72	0.03797	33.8681	0.00912
33.8944	0.00548	26.74	0.0708	33.8944	0.00766	26.74	0.03689	33.8944	0.00988
33.9207	0.00554	26.76	0.06857	33.9207	0.00787	26.76	0.03754	33.9207	0.00751
33.9469	0.0072	26.78	0.06659	33.9469	0.006	26.78	0.03773	33.9469	0.0063
33.9732	0.00569	26.8	0.06946	33.9732	0.0073	26.8	0.03639	33.9732	0.00805
33.9994	0.00563	26.82	0.07002	33.9994	0.00625	26.82	0.03558	33.9994	0.00836
34.0257	0.00572	26.84	0.06577	34.0257	0.00766	26.84	0.0354	34.0257	0.00755
34.052	0.00642	26.86	0.06726	34.052	0.0083	26.86	0.0365	34.052	0.00818
34.0782	0.00563	26.88	0.06691	34.0782	0.00859	26.88	0.03741	34.0782	0.00715
34.1045	0.00442	26.9	0.07027	34.1045	0.00715	26.9	0.03586	34.1045	0.00813
34.1307	0.0053	26.92	0.06581	34.1307	0.00776	26.92	0.03755	34.1307	0.00514
34.157	0.0059	26.94	0.07016	34.157	0.00643	26.94	0.03749	34.157	0.00666
34.1833	0.0066	26.96	0.06899	34.1833	0.00708	26.96	0.0388	34.1833	0.00733
34.2095	0.00648	26.98	0.07271	34.2095	0.00586	26.98	0.03734	34.2095	0.00796
34.2358	0.00536	27	0.06981	34.2358	0.00622	27	0.03881	34.2358	0.00715
34.262	0.00654	27.02	0.06832	34.262	0.00956	27.02	0.03695	34.262	0.00952
34.2883	0.00596	27.04	0.0696	34.2883	0.00838	27.04	0.03928	34.2883	0.00773
34.3146	0.00527	27.06	0.06967	34.3146	0.00985	27.06	0.03895	34.3146	0.00773
34.3408	0.00566	27.08	0.06829	34.3408	0.00945	27.08	0.03841	34.3408	0.00822
34.3671	0.00457	27.1	0.06875	34.3671	0.00773	27.1	0.03912	34.3671	0.0105
34.3933	0.00548	27.12	0.07105	34.3933	0.00931	27.12	0.0381	34.3933	0.00822
34.4196	0.00593	27.14	0.07048	34.4196	0.01211	27.14	0.03894	34.4196	0.00872
34.4459	0.00617	27.16	0.07257	34.4459	0.01118	27.16	0.03922	34.4459	0.00979
34.4721	0.00554	27.18	0.07052	34.4721	0.01319	27.18	0.03793	34.4721	0.01046
34.4984	0.00427	27.2	0.07034	34.4984	0.0142	27.2	0.0399	34.4984	0.01193
34.5247	0.00511	27.22	0.07158	34.5247	0.01298	27.22	0.03875	34.5247	0.01292
34.5509	0.00548	27.24	0.07133	34.5509	0.01251	27.24	0.04037	34.5509	0.00961
34.5772	0.00481	27.26	0.06956	34.5772	0.0128	27.26	0.03833	34.5772	0.01068
34.6034	0.00427	27.28	0.07183	34.6034	0.01229	27.28	0.03981	34.6034	0.011
34.6297	0.00539	27.3	0.07225	34.6297	0.01082	27.3	0.03821	34.6297	0.0118
34.6559	0.00484	27.32	0.07232	34.6559	0.0115	27.32	0.04013	34.6559	0.01292
34.6822	0.00475	27.34	0.06907	34.6822	0.00935	27.34	0.03849	34.6822	0.01077
34.7085	0.00572	27.36	0.06892	34.7085	0.01078	27.36	0.04047	34.7085	0.01006
34.7347	0.00599	27.38	0.07169	34.7347	0.01172	27.38	0.03864	34.7347	0.01091
34.761	0.00539	27.4	0.07094	34.761	0.00884	27.4	0.03833	34.761	0.00952
34.7873	0.00418	27.42	0.06861	34.7873	0.00669	27.42	0.0378	34.7873	0.00907
34.8135	0.00366	27.44	0.07317	34.8135	0.00917	27.44	0.03811	34.8135	0.00939
34.8398	0.00493	27.46	0.07243	34.8398	0.00838	27.46	0.03547	34.8398	0.00831
34.866	0.00466	27.48	0.07395	34.866	0.00859	27.48	0.03577	34.866	0.00939
34.8923	0.00542	27.5	0.07622	34.8923	0.00575	27.5	0.03606	34.8923	0.01073
34.9186	0.00348	27.52	0.0764	34.9186	0.00683	27.52	0.03662	34.9186	0.00764
34.9448	0.00439	27.54	0.08277	34.9448	0.00855	27.54	0.0353	34.9448	0.00787
34.9711	0.00393	27.56	0.0816	34.9711	0.00679	27.56	0.03372	34.9711	0.00742
34.9973	0.00566	27.58	0.08426	34.9973	0.00604	27.58	0.03454	34.9973	0.00755
35.0236	0.00508	27.6	0.08157	35.0236	0.00633	27.6	0.03243	35.0236	0.00697
35.0499	0.0052	27.62	0.08366	35.0499	0.00726	27.62	0.03335	35.0499	0.00764
35.0761	0.00536	27.64	0.08068	35.0761	0.00733	27.64	0.03207	35.0761	0.00626
35.1024	0.00433	27.66	0.07459	35.1024	0.00694	27.66	0.03305	35.1024	0.00715
35.1286	0.00542	27.68	0.07572	35.1286	0.00708	27.68	0.03238	35.1286	0.00697
35.1549	0.00448	27.7	0.07229	35.1549	0.00798	27.7	0.03185	35.1549	0.00782
35.1812	0.00511	27.72	0.07537	35.1812	0.00855	27.72	0.03269	35.1812	0.00881
35.2074	0.00424	27.74	0.07608	35.2074	0.00733	27.74	0.03223	35.2074	0.00782
35.2337	0.00475	27.76	0.07562	35.2337	0.00769	27.76	0.0326	35.2337	0.00751
35.2599	0.00409	27.78	0.07314	35.2599	0.00769	27.78	0.03316	35.2599	0.00603
35.2862	0.00445	27.8	0.0759	35.2862	0.00917	27.8	0.03361	35.2862	0.00733
35.3125	0.00366	27.82	0.08206	35.3125	0.01172	27.82	0.03184	35.3125	0.00872
35.3387	0.00487	27.84	0.07958	35.3387	0.00913	27.84	0.03415	35.3387	0.00921
35.365	0.00442	27.86	0.08518	35.365	0.01089	27.86	0.03286	35.365	0.00662
35.3912	0.0046	27.88	0.09464	35.3912	0.01089	27.88	0.03535	35.3912	0.00957
35.4175	0.00384	27.9	0.10303	35.4175	0.01265	27.9	0.03389	35.4175	0.0093
35.4438	0.00439	27.92	0.11897	35.4438	0.01208	27.92	0.03254	35.4438	0.0114
35.47	0.00412	27.94	0.12931	35.47	0.01377	27.94	0.03389	35.47	0.00867
35.4963	0.00378	27.96	0.15421	35.4963	0.01578	27.96	0.03331	35.4963	0.01399
35.5226	0.00451	27.98	0.16965	35.5226	0.01862	27.98	0.03564	35.5226	0.01359
35.5488	0.00402	28	0.17932	35.5488	0.02063	28	0.03397	35.5488	0.0156
35.5751	0.00342	28.02	0.18343	35.5751	0.02189	28.02	0.03359	35.5751	0.01855
35.6013	0.00412	28.04	0.16717	35.6013	0.02261	28.04	0.03608	35.6013	0.01909
35.6276	0.00484	28.06	0.15354	35.6276	0.02265	28.06	0.03603	35.6276	0.01944
35.6538	0.00333	28.08	0.13586	35.6538	0.02189	28.08	0.03659	35.6538	0.01967
35.6801	0.00424	28.1	0.12301	35.6801	0.02049	28.1	0.03791	35.6801	0.01962
35.7064	0.0039	28.12	0.10579	35.7064	0.02132	28.12	0.03804	35.7064	0.01515
35.7326	0.00418	28.14	0.0945	35.7326	0.01866	28.14	0.03905	35.7326	0.01864
35.7589	0.00409	28.16	0.08585	35.7589	0.01736	28.16	0.04044	35.7589	0.01421
35.7852	0.00357	28.18	0.08224	35.7852	0.01474	28.18	0.0435	35.7852	0.01359
35.8114	0.00415	28.2	0.08047	35.8114	0.01456	28.2	0.04144	35.8114	0.01497
35.8377	0.00303	28.22	0.07544	35.8377	0.01168	28.22	0.04509	35.8377	0.01234
35.8639	0.00439	28.24	0.07282	35.8639	0.00985	28.24	0.04905	35.8639	0.01006
35.8902	0.00481	28.26	0.07293	35.8902	0.00823	28.26	0.05159	35.8902	0.00872
35.9165	0.0036	28.28	0.07569	35.9165	0.00758	28.28	0.05208	35.9165	0.01019
35.9427	0.00409	28.3	0.07746	35.9427	0.00755	28.3	0.05336	35.9427	0.00876
35.969	0.00384	28.32	0.07133	35.969	0.00697	28.32	0.05801	35.969	0.00903
35.9952	0.00381	28.34	0.07622	35.9952	0.00708	28.34	0.05961	35.9952	0.00612
36.0215	0.00357	28.36	0.07314	36.0215	0.005	28.36	0.06001	36.0215	0.00778
36.0478	0.00345	28.38	0.07339	36.0478	0.00503	28.38	0.05905	36.0478	0.00764
36.074	0.00303	28.4	0.06822	36.074	0.00611	28.4	0.05844	36.074	0.00644
36.1003	0.00345	28.42	0.06946	36.1003	0.00539	28.42	0.06032	36.1003	0.00688
36.1265	0.00412	28.44	0.07013	36.1265	0.00453	28.44	0.0604	36.1265	0.0055
36.1528	0.00303	28.46	0.06829	36.1528	0.00618	28.46	0.05997	36.1528	0.00702
36.1791	0.00402	28.48	0.07006	36.1791	0.00518	28.48	0.05942	36.1791	0.00586
36.2053	0.00381	28.5	0.06648	36.2053	0.00604	28.5	0.05851	36.2053	0.00621
36.2316	0.00363	28.52	0.06513	36.2316	0.00514	28.52	0.05739	36.2316	0.00536
36.2578	0.00284	28.54	0.06237	36.2578	0.00658	28.54	0.05481	36.2578	0.00393
36.2841	0.00342	28.56	0.06641	36.2841	0.00669	28.56	0.05378	36.2841	0.00599
36.3104	0.00418	28.58	0.06652	36.3104	0.00528	28.58	0.05309	36.3104	0.00353
36.3366	0.00354	28.6	0.06538	36.3366	0.00579	28.6	0.05124	36.3366	0.00358
36.3629	0.00448	28.62	0.06687	36.3629	0.00428	28.62	0.04822	36.3629	0.00666
36.3892	0.00445	28.64	0.06478	36.3892	0.00633	28.64	0.04878	36.3892	0.00688
36.4154	0.00327	28.66	0.06563	36.4154	0.00607	28.66	0.04653	36.4154	0.00465
36.4417	0.00342	28.68	0.06535	36.4417	0.00834	28.68	0.04748	36.4417	0.00675
36.4679	0.00409	28.7	0.06655	36.4679	0.00421	28.7	0.04566	36.4679	0.00375
36.4942	0.00354	28.72	0.06574	36.4942	0.00554	28.72	0.04669	36.4942	0.00545
36.5204	0.00366	28.74	0.06567	36.5204	0.00525	28.74	0.04572	36.5204	0.00487
36.5467	0.00475	28.76	0.06868	36.5467	0.00855	28.76	0.04485	36.5467	0.00568
36.573	0.00415	28.78	0.06673	36.573	0.00834	28.78	0.04127	36.573	0.00635
36.5992	0.00263	28.8	0.06829	36.5992	0.00841	28.8	0.04063	36.5992	0.00872
36.6255	0.0039	28.82	0.06832	36.6255	0.01114	28.82	0.04015	36.6255	0.00572
36.6517	0.00309	28.84	0.06559	36.6517	0.00935	28.84	0.03768	36.6517	0.00563
36.678	0.00421	28.86	0.06676	36.678	0.00927	28.86	0.03802	36.678	0.0072
36.7043	0.00436	28.88	0.0645	36.7043	0.00978	28.88	0.03654	36.7043	0.00666
36.7305	0.00409	28.9	0.06648	36.7305	0.01035	28.9	0.03505	36.7305	0.00662
36.7568	0.00378	28.92	0.06528	36.7568	0.0087	28.92	0.03418	36.7568	0.00805
36.7831	0.00375	28.94	0.06609	36.7831	0.01125	28.94	0.03335	36.7831	0.00813
36.8093	0.0053	28.96	0.06312	36.8093	0.00766	28.96	0.03442	36.8093	0.00845
36.8356	0.00336	28.98	0.06301	36.8356	0.0078	28.98	0.03356	36.8356	0.0084
36.8618	0.00427	29	0.06188	36.8618	0.00679	29	0.03289	36.8618	0.00925
36.8881	0.00514	29.02	0.06436	36.8881	0.00776	29.02	0.03207	36.8881	0.00845
36.9144	0.00342	29.04	0.06195	36.9144	0.00683	29.04	0.03095	36.9144	0.00617
36.9406	0.00418	29.06	0.06436	36.9406	0.00694	29.06	0.02903	36.9406	0.00885
36.9669	0.00487	29.08	0.06584	36.9669	0.00611	29.08	0.02987	36.9669	0.00845
36.9931	0.00478	29.1	0.06283	36.9931	0.00643	29.1	0.02956	36.9931	0.00684
37.0194	0.00381	29.12	0.06393	37.0194	0.00748	29.12	0.02901	37.0194	0.00384
37.0457	0.0039	29.14	0.06496	37.0457	0.00546	29.14	0.02724	37.0457	0.0055
37.0719	0.00484	29.16	0.06308	37.0719	0.005	29.16	0.0278	37.0719	0.00688
37.0982	0.00309	29.18	0.06489	37.0982	0.00708	29.18	0.0282	37.0982	0.00608
37.1244	0.00372	29.2	0.06673	37.1244	0.00482	29.2	0.02578	37.1244	0.00626
37.1507	0.00478	29.22	0.06701	37.1507	0.00715	29.22	0.02687	37.1507	0.00367
37.177	0.0036	29.24	0.07247	37.177	0.00615	29.24	0.0273	37.177	0.00375
37.2032	0.00405	29.26	0.07222	37.2032	0.00697	29.26	0.02709	37.2032	0.00653
37.2295	0.00366	29.28	0.06984	37.2295	0.00848	29.28	0.0249	37.2295	0.00679
37.2557	0.00297	29.3	0.06942	37.2557	0.00794	29.3	0.02409	37.2557	0.00742
37.282	0.00185	29.32	0.06861	37.282	0.01197	29.32	0.02409	37.282	0.00684
37.3083	0.00287	29.34	0.07062	37.3083	0.00891	29.34	0.02578	37.3083	0.00693
37.3345	0.00384	29.36	0.07229	37.3345	0.01319	29.36	0.02667	37.3345	0.00876
37.3608	0.00396	29.38	0.0741	37.3608	0.01485	29.38	0.0239	37.3608	0.01046
37.3871	0.00424	29.4	0.07544	37.3871	0.01567	29.4	0.02606	37.3871	0.01225
37.4133	0.00487	29.42	0.07696	37.4133	0.01959	29.42	0.02609	37.4133	0.01421
37.4396	0.00387	29.44	0.07845	37.4396	0.01819	29.44	0.02389	37.4396	0.01453
37.4658	0.00297	29.46	0.08323	37.4658	0.01995	29.46	0.02351	37.4658	0.0164
37.4921	0.00336	29.48	0.09049	37.4921	0.02027	29.48	0.02564	37.4921	0.01658
37.5183	0.00321	29.5	0.09938	37.5183	0.01995	29.5	0.02443	37.5183	0.01622
37.5446	0.00248	29.52	0.11203	37.5446	0.01916	29.52	0.02285	37.5446	0.01649
37.5709	0.00297	29.54	0.12804	37.5709	0.0179	29.54	0.02384	37.5709	0.01395
37.5971	0.00333	29.56	0.1432	37.5971	0.01664	29.56	0.02535	37.5971	0.01426
37.6234	0.00236	29.58	0.16916	37.6234	0.01492	29.58	0.024	37.6234	0.01265
37.6497	0.00348	29.6	0.19122	37.6497	0.01272	29.6	0.02432	37.6497	0.01256
37.6759	0.00291	29.62	0.2084	37.6759	0.01111	29.62	0.02445	37.6759	0.01108
37.7022	0.00396	29.64	0.20946	37.7022	0.01064	29.64	0.02382	37.7022	0.00872
37.7284	0.00363	29.66	0.18623	37.7284	0.0074	29.66	0.02631	37.7284	0.00903
37.7547	0.00312	29.68	0.1738	37.7547	0.00812	29.68	0.02578	37.7547	0.00867
37.781	0.00287	29.7	0.15751	37.781	0.00715	29.7	0.02625	37.781	0.00545
37.8072	0.00387	29.72	0.14118	37.8072	0.00453	29.72	0.02577	37.8072	0.00715
37.8335	0.00412	29.74	0.12187	37.8335	0.00424	29.74	0.02656	37.8335	0.00594
37.8597	0.00272	29.76	0.10271	37.8597	0.00485	29.76	0.02802	37.8597	0.0046
37.886	0.00372	29.78	0.0911	37.886	0.00467	29.78	0.02893	37.886	0.00617
37.9123	0.00333	29.8	0.08097	37.9123	0.00449	29.8	0.02977	37.9123	0.0038
37.9385	0.00327	29.82	0.07703	37.9385	0.00399	29.82	0.03148	37.9385	0.00487
37.9648	0.0026	29.84	0.07105	37.9648	0.00403	29.84	0.03527	37.9648	0.00635
37.991	0.00203	29.86	0.07112	37.991	0.00277	29.86	0.03672	37.991	0.00174
38.0173	0.00333	29.88	0.06765	38.0173	0.00381	29.88	0.03957	38.0173	0.00295
38.0436	0.00315	29.9	0.06832	38.0436	0.00349	29.9	0.04412	38.0436	0.00246
38.0698	0.00284	29.92	0.06825	38.0698	0.00273	29.92	0.04645	38.0698	0.00299
38.0961	0.00139	29.94	0.06637	38.0961	0.00424	29.94	0.04802	38.0961	0.00255
38.1223	0.00309	29.96	0.0634	38.1223	0.00349	29.96	0.04995	38.1223	0.00367
38.1486	0.00251	29.98	0.0629	38.1486	0.00316	29.98	0.04847	38.1486	0.0034
38.1749	0.00393	30	0.06195	38.1749	0.00248	30	0.04936	38.1749	0.000625754
38.2011	0.00221	30.02	0.06322	38.2011	0.000251618	30.02	0.04948	38.2011	0.000938631
38.2274	0.00118	30.04	0.06503	38.2274	0.00298	30.04	0.04784	38.2274	0.000446967
38.2537	0.00148	30.06	0.06315	38.2537	0.00115	30.06	0.04655	38.2537	0
38.2799	0.00179	30.08	0.06634	38.2799	0.00111	30.08	0.04361	38.2799	0.00371
38.3062	0.00309	30.1	0.06581	38.3062	0.00266	30.1	0.04218	38.3062	0.00407
38.3324	0.00263	30.12	0.06899	38.3324	0	30.12	0.03942	38.3324	0.000357574
38.3587	0.00209	30.14	0.06928	38.3587	0.000682962	30.14	0.03614	38.3587	0.00152
38.385	0.00272	30.16	0.07296	38.385	0.000898634	30.16	0.03484	38.385	0.00246
38.4112	0.00127	30.18	0.07186	38.4112	0.00266	30.18	0.03207	38.4112	0.00219
38.4375	0.00145	30.2	0.0708	38.4375	0.00144	30.2	0.03018	38.4375	0.00103
38.4637	0.00336	30.22	0.07424	38.4637	0.00244	30.22	0.02844	38.4637	0.00228
38.49	0.00185	30.24	0.07767	38.49	0.00248	30.24	0.02737	38.49	0.00223
38.5162	0.00242	30.26	0.07866	38.5162	0.00205	30.26	0.02668	38.5162	0.00219
38.5425	0.00176	30.28	0.07799	38.5425	0.00316	30.28	0.02581	38.5425	0.000402271
38.5688	0.00109	30.3	0.07587	38.5688	0.00191	30.3	0.02387	38.5688	0.00255
38.595	0.000968347	30.32	0.0833	38.595	0.0023	30.32	0.02295	38.595	0.000983328
38.6213	0.00324	30.34	0.0867	38.6213	0.000395399	30.34	0.02466	38.6213	0.00219
38.6476	0.00215	30.36	0.08798	38.6476	0.0018	30.36	0.0237	38.6476	0.00161
38.6738	0.00221	30.38	0.09722	38.6738	0.00212	30.38	0.02333	38.6738	0.0021
38.7001	0.00145	30.4	0.10987	38.7001	0.00413	30.4	0.02268	38.7001	0.0038
38.7263	0.00197	30.42	0.1302	38.7263	0.00158	30.42	0.02252	38.7263	0.00179
38.7526	0.00224	30.44	0.1518	38.7526	0.00291	30.44	0.02302	38.7526	0.000804541
38.7789	0.002	30.46	0.1784	38.7789	0.00208	30.46	0.02132	38.7789	0.00107
38.8051	0.00306	30.48	0.21842	38.8051	0.00198	30.48	0.02384	38.8051	0.00237
38.8314	0.00227	30.5	0.26415	38.8314	0.00226	30.5	0.02241	38.8314	0.0017
38.8576	0.00257	30.52	0.32036	38.8576	0.00291	30.52	0.02241	38.8576	0.00197
38.8839	0.00157	30.54	0.37568	38.8839	0.00187	30.54	0.02286	38.8839	0.00156
38.9102	0.0026	30.56	0.4038	38.9102	0.00108	30.56	0.02412	38.9102	0.00277
38.9364	0.00142	30.58	0.39502	38.9364	0.00183	30.58	0.02468	38.9364	0.00442
38.9627	0.00163	30.6	0.35928	38.9627	0.00226	30.6	0.02462	38.9627	0.000893935
38.9889	0.00109	30.62	0.30612	38.9889	0.00424	30.62	0.02418	38.9889	0.00367
39.0152	0.002	30.64	0.27424	39.0152	0.0032	30.64	0.02574	39.0152	0.00107
39.0415	0.00121	30.66	0.22916	39.0415	0.00259	30.66	0.02636	39.0415	0.00371
39.0677	0.00206	30.68	0.17968	39.0677	0.00104	30.68	0.02903	39.0677	0.0013
39.094	0.002	30.7	0.14033	39.094	0.00277	30.7	0.02929	39.094	0.00322
39.1202	0.00369	30.72	0.11355	39.1202	0.00363	30.72	0.03156	39.1202	0.000893935
39.1465	0.002	30.74	0.09627	39.1465	0.00262	30.74	0.03266	39.1465	0.0017
39.1728	0.00169	30.76	0.09039	39.1728	0.00406	30.76	0.0354	39.1728	0.00456
39.199	0.003	30.78	0.08536	39.199	0.00374	30.78	0.03971	39.199	0.000983328
39.2253	0.00215	30.8	0.07955	39.2253	0.00449	30.8	0.04423	39.2253	0.0013
39.2516	0.00176	30.82	0.07788	39.2516	0.00334	30.82	0.04608	39.2516	0.000849238
39.2778	0.00124	30.84	0.07647	39.2778	0.00564	30.84	0.05175	39.2778	0.00398
39.3041	0.00321	30.86	0.07378	39.3041	0.00417	30.86	0.05358	39.3041	0.000804541
39.3303	0.00251	30.88	0.07395	39.3303	0.00564	30.88	0.0595	39.3303	0.00456
39.3566	0.00191	30.9	0.07027	39.3566	0.00611	30.9	0.05872	39.3566	0.00438
39.3828	0.00121	30.92	0.07016	39.3828	0.00744	30.92	0.06212	39.3828	0.00496
39.4091	0.00278	30.94	0.06492	39.4091	0.006	30.94	0.0638	39.4091	0.00688
39.4354	0.000968347	30.96	0.06754	39.4354	0.00794	30.96	0.06184	39.4354	0.00787
39.4616	0.000696	30.98	0.0611	39.4616	0.01035	30.98	0.05854	39.4616	0.00679
39.4879	0.000817043	31	0.06124	39.4879	0.00881	31	0.05739	39.4879	0.00867
39.5142	0.002	31.02	0.05784	39.5142	0.0092	31.02	0.05465	39.5142	0.00581
39.5404	0	31.04	0.05727	39.5404	0.00891	31.04	0.05085	39.5404	0.00755
39.5667	0.00154	31.06	0.05709	39.5667	0.00917	31.06	0.04737	39.5667	0.00769
39.5929	0.00072626	31.08	0.05568	39.5929	0.00701	31.08	0.04509	39.5929	0.01028
39.6192	0.00106	31.1	0.05653	39.6192	0.00744	31.1	0.03993	39.6192	0.00599
39.6455	0.000968347	31.12	0.05713	39.6455	0.00661	31.12	0.03915	39.6455	0.00742
39.6717	0.00115	31.14	0.05525	39.6717	0.00712	31.14	0.03541	39.6717	0.0072
39.698	0.000696	31.16	0.05791	39.698	0.0055	31.16	0.03167	39.698	0.00715
39.7242	0.0016	31.18	0.05819	39.7242	0.00381	31.18	0.02949	39.7242	0.00693
39.7505	0.00109	31.2	0.05614	39.7505	0.00399	31.2	0.02704	39.7505	0.00492
39.7768	0.00139	31.22	0.06039	39.7768	0.0051	31.22	0.02393	39.7768	0.00554
39.803	0.000574956	31.24	0.05465	39.803	0.00345	31.24	0.02563	39.803	0.00429
39.8293	0.00142	31.26	0.05663	39.8293	0.00144	31.26	0.02535	39.8293	0.00514
39.8555	0.000605217	31.28	0.0532	39.8555	0.00147	31.28	0.02199	39.8555	0.00188
39.8818	0.00151	31.3	0.05206	39.8818	0.00298	31.3	0.02272	39.8818	0.00277
39.9081	0.00212	31.32	0.05291	39.9081	0.000934579	31.32	0.02153	39.9081	0.00425
39.9343	0.00145	31.34	0.05465	39.9343	0.00277	31.34	0.02056	39.9343	0.000759844
39.9606	0.000998608	31.36	0.05327	39.9606	0.000143781	31.36	0.01957	39.9606	0.00107
39.9868	0.000605217	31.38	0.05334	39.9868	0.0018	31.38	0.021	39.9868	0.00282
		31.4	0.05075			31.4	0.02061
		31.42	0.05539			31.42	0.0189
		31.44	0.05642			31.44	0.02055
		31.46	0.05366			31.46	0.01968
		31.48	0.05578			31.48	0.01825
		31.5	0.05398			31.5	0.018
		31.52	0.05376			31.52	0.01694
		31.54	0.05221			31.54	0.01845
		31.56	0.0527			31.56	0.01749
		31.58	0.05426			31.58	0.01691
		31.6	0.05281			31.6	0.01682
		31.62	0.05245			31.62	0.01739
		31.64	0.05539			31.64	0.01837
		31.66	0.05724			31.66	0.01674
		31.68	0.05589			31.68	0.01736
		31.7	0.05433			31.7	0.01753
		31.72	0.05483			31.72	0.01595
		31.74	0.05497			31.74	0.01729
		31.76	0.05794			31.76	0.01589
		31.78	0.06			31.78	0.0167
		31.8	0.06028			31.8	0.01805
		31.82	0.06258			31.82	0.0185
		31.84	0.06287			31.84	0.01646
		31.86	0.06503			31.86	0.01648
		31.88	0.06701			31.88	0.01666
		31.9	0.07154			31.9	0.01822
		31.92	0.07587			31.92	0.01761
		31.94	0.08001			31.94	0.01792
		31.96	0.0895			31.96	0.01698
		31.98	0.10048			31.98	0.0162
		32	0.1116			32	0.01598
		32.02	0.12807			32.02	0.01657
		32.04	0.1472			32.04	0.01662
		32.06	0.1631			32.06	0.0173
		32.08	0.15882			32.08	0.0159
		32.1	0.14571			32.1	0.01766
		32.12	0.13158			32.12	0.01893
		32.14	0.11978			32.14	0.01744
		32.16	0.11327			32.16	0.01757
		32.18	0.09149			32.18	0.01797
		32.2	0.07987			32.2	0.01816
		32.22	0.06712			32.22	0.02002
		32.24	0.06545			32.24	0.0201
		32.26	0.05943			32.26	0.02122
		32.28	0.05986			32.28	0.02163
		32.3	0.05918			32.3	0.02236
		32.32	0.05624			32.32	0.02404
		32.34	0.05476			32.34	0.02587
		32.36	0.05819			32.36	0.0267
		32.38	0.05596			32.38	0.02719
		32.4	0.05578			32.4	0.02749
		32.42	0.05394			32.42	0.02928
		32.44	0.05295			32.44	0.02749
		32.46	0.05582			32.46	0.02828
		32.48	0.05674			32.48	0.02852
		32.5	0.05656			32.5	0.02884
		32.52	0.05299			32.52	0.02864
		32.54	0.05401			32.54	0.02747
		32.56	0.05529			32.56	0.02741
		32.58	0.05628			32.58	0.02538
		32.6	0.05663			32.6	0.02417
		32.62	0.0583			32.62	0.0224
		32.64	0.05748			32.64	0.02039
		32.66	0.05646			32.66	0.02045
		32.68	0.05851			32.68	0.01864
		32.7	0.0617			32.7	0.01941
		32.72	0.064			32.72	0.01775
		32.74	0.0696			32.74	0.01786
		32.76	0.0725			32.76	0.01778
		32.78	0.0799			32.78	0.018
		32.8	0.09283			32.8	0.01811
		32.82	0.10633			32.82	0.01845
		32.84	0.12134			32.84	0.01724
		32.86	0.14373			32.86	0.01698
		32.88	0.17451			32.88	0.01781
		32.9	0.20865			32.9	0.01816
		32.92	0.23914			32.92	0.01778
		32.94	0.26666			32.94	0.01823
		32.96	0.25593			32.96	0.0167
		32.98	0.23415			32.98	0.01962
		33	0.20227			33	0.01945
		33.02	0.17854			33.02	0.02111
		33.04	0.16222			33.04	0.02156
		33.06	0.12977			33.06	0.02075
		33.08	0.10147			33.08	0.02342
		33.1	0.08653			33.1	0.02435
		33.12	0.07112			33.12	0.02723
		33.14	0.06198			33.14	0.02847
		33.16	0.06124			33.16	0.03128
		33.18	0.05678			33.18	0.03476
		33.2	0.05709			33.2	0.03675
		33.22	0.05706			33.22	0.04161
		33.24	0.05401			33.24	0.04419
		33.26	0.05469			33.26	0.04883
		33.28	0.05217			33.28	0.05167
		33.3	0.0527			33.3	0.05107
		33.32	0.05054			33.32	0.05139
		33.34	0.05125			33.34	0.05076
		33.36	0.0532			33.36	0.05214
		33.38	0.05051			33.38	0.05119
		33.4	0.05026			33.4	0.04905
		33.42	0.04796			33.42	0.04616
		33.44	0.04852			33.44	0.04288
		33.46	0.04732			33.46	0.03889
		33.48	0.0481			33.48	0.03481
		33.5	0.04927			33.5	0.03381
		33.52	0.05185			33.52	0.02968
		33.54	0.0492			33.54	0.02789
		33.56	0.04976			33.56	0.02423
		33.58	0.04757			33.58	0.02125
		33.6	0.04771			33.6	0.02162
		33.62	0.04558			33.62	0.02097
		33.64	0.04569			33.64	0.01792
		33.66	0.04746			33.66	0.01884
		33.68	0.04402			33.68	0.01747
		33.7	0.04523			33.7	0.016
		33.72	0.04615			33.72	0.01713
		33.74	0.04558			33.74	0.01569
		33.76	0.04339			33.76	0.01648
		33.78	0.04604			33.78	0.01611
		33.8	0.04516			33.8	0.01614
		33.82	0.04548			33.82	0.01601
		33.84	0.04927			33.84	0.01628
		33.86	0.04583			33.86	0.01617
		33.88	0.04767			33.88	0.01489
		33.9	0.04739			33.9	0.01353
		33.92	0.04849			33.92	0.01469
		33.94	0.04537			33.94	0.01429
		33.96	0.04452			33.96	0.01406
		33.98	0.04381			33.98	0.01541
		34	0.04672			34	0.01443
		34.02	0.04828			34.02	0.01208
		34.04	0.04884			34.04	0.0123
		34.06	0.05079			34.06	0.01255
		34.08	0.04665			34.08	0.01342
		34.1	0.04799			34.1	0.01424
		34.12	0.0532			34.12	0.01333
		34.14	0.04966			34.14	0.01263
		34.16	0.05203			34.16	0.01345
		34.18	0.05575			34.18	0.01255
		34.2	0.05897			34.2	0.01182
		34.22	0.06103			34.22	0.01457
		34.24	0.06931			34.24	0.01182
		34.26	0.07597			34.26	0.01227
		34.28	0.0861			34.28	0.01359
		34.3	0.09311			34.3	0.01163
		34.32	0.10618			34.32	0.01182
		34.34	0.12028			34.34	0.01232
		34.36	0.12248			34.36	0.01211
		34.38	0.1206			34.38	0.01317
		34.4	0.11061			34.4	0.0123
		34.42	0.09705			34.42	0.01367
		34.44	0.09042			34.44	0.01266
		34.46	0.08323			34.46	0.01256
		34.48	0.07197			34.48	0.01289
		34.5	0.06786			34.5	0.0134
		34.52	0.0628			34.52	0.0127
		34.54	0.05504			34.54	0.01469
		34.56	0.05111			34.56	0.01475
		34.58	0.05274			34.58	0.01497
		34.6	0.05001			34.6	0.01654
		34.62	0.0498			34.62	0.01707
		34.64	0.04842			34.64	0.01716
		34.66	0.04941			34.66	0.01948
		34.68	0.04643			34.68	0.01969
		34.7	0.04813			34.7	0.01819
		34.72	0.04856			34.72	0.02069
		34.74	0.04852			34.74	0.01985
		34.76	0.04725			34.76	0.02027
		34.78	0.04622			34.78	0.0183
		34.8	0.04378			34.8	0.01979
		34.82	0.04509			34.82	0.01868
		34.84	0.04466			34.84	0.01903
		34.86	0.04466			34.86	0.01828
		34.88	0.04261			34.88	0.01722
		34.9	0.04339			34.9	0.01653
		34.92	0.04466			34.92	0.01547
		34.94	0.04466			34.94	0.01617
		34.96	0.04686			34.96	0.01339
		34.98	0.04743			34.98	0.01269
		35	0.04842			35	0.01388
		35.02	0.04948			35.02	0.0137
		35.04	0.0459			35.04	0.01306
		35.06	0.05316			35.06	0.01202
		35.08	0.05051			35.08	0.0125
		35.1	0.04998			35.1	0.01264
		35.12	0.05405			35.12	0.01269
		35.14	0.05589			35.14	0.01174
		35.16	0.05309			35.16	0.01078
		35.18	0.05773			35.18	0.01207
		35.2	0.05876			35.2	0.01149
		35.22	0.06			35.22	0.01325
		35.24	0.06389			35.24	0.01106
		35.26	0.06889			35.26	0.01191
		35.28	0.07055			35.28	0.01176
		35.3	0.07753			35.3	0.01179
		35.32	0.09			35.32	0.01208
		35.34	0.10137			35.34	0.01311
		35.36	0.1194			35.36	0.01174
		35.38	0.1466			35.38	0.01208
		35.4	0.17103			35.4	0.01224
		35.42	0.20373			35.42	0.0125
		35.44	0.22806			35.44	0.01193
		35.46	0.23426			35.46	0.01343
		35.48	0.21927			35.48	0.01191
		35.5	0.18853			35.5	0.01452
		35.52	0.17001			35.52	0.01413
		35.54	0.15485			35.54	0.0146
		35.56	0.13863			35.56	0.0153
		35.58	0.11174			35.58	0.01715
		35.6	0.08897			35.6	0.01696
		35.62	0.0748			35.62	0.01777
		35.64	0.06216			35.64	0.01825
		35.66	0.05805			35.66	0.02137
		35.68	0.05454			35.68	0.02415
		35.7	0.05054			35.7	0.02606
		35.72	0.05036			35.72	0.02867
		35.74	0.0481			35.74	0.03175
		35.76	0.04569			35.76	0.03241
		35.78	0.04778			35.78	0.03623
		35.8	0.04569			35.8	0.03869
		35.82	0.04558			35.82	0.03766
		35.84	0.0441			35.84	0.03923
		35.86	0.04303			35.86	0.03842
		35.88	0.04356			35.88	0.039
		35.9	0.04307			35.9	0.03738
		35.92	0.04282			35.92	0.03675
		35.94	0.04137			35.94	0.03353
		35.96	0.04413			35.96	0.0314
		35.98	0.0419			35.98	0.02962
		36	0.04194			36	0.02465
		36.02	0.04271			36.02	0.02319
		36.04	0.04059			36.04	0.02108
		36.06	0.04544			36.06	0.01904
		36.08	0.04399			36.08	0.01584
		36.1	0.04183			36.1	0.01651
		36.12	0.04349			36.12	0.01333
		36.14	0.04275			36.14	0.01348
		36.16	0.04633			36.16	0.01154
		36.18	0.04325			36.18	0.01146
		36.2	0.04346			36.2	0.01157
		36.22	0.04201			36.22	0.00882
		36.24	0.04551			36.24	0.01129
		36.26	0.04541			36.26	0.01171
		36.28	0.0475			36.28	0.01104
		36.3	0.04523			36.3	0.01044
		36.32	0.04824			36.32	0.01034
		36.34	0.04877			36.34	0.00937
		36.36	0.04519			36.36	0.00938
		36.38	0.05065			36.38	0.00943
		36.4	0.05245			36.4	0.00929
		36.42	0.05561			36.42	0.00837
		36.44	0.05837			36.44	0.00851
		36.46	0.0618			36.46	0.00829
		36.48	0.06768			36.48	0.00926
		36.5	0.07417			36.5	0.00851
		36.52	0.07881			36.52	0.00884
		36.54	0.07526			36.54	0.00952
		36.56	0.06655			36.56	0.00871
		36.58	0.06414			36.58	0.00885
		36.6	0.06064			36.6	0.00978
		36.62	0.05486			36.62	0.00971
		36.64	0.05539			36.64	0.00951
		36.66	0.04983			36.66	0.00873
		36.68	0.04565			36.68	0.00929
		36.7	0.04225			36.7	0.00946
		36.72	0.04388			36.72	0.00932
		36.74	0.0425			36.74	0.01002
		36.76	0.0447			36.76	0.0101
		36.78	0.04232			36.78	0.0119
		36.8	0.04509			36.8	0.0116
		36.82	0.04031			36.82	0.01329
		36.84	0.04452			36.84	0.01204
		36.86	0.04424			36.86	0.01242
		36.88	0.04328			36.88	0.01312
		36.9	0.04445			36.9	0.01294
		36.92	0.04413			36.92	0.01317
		36.94	0.0464			36.94	0.01368
		36.96	0.047			36.96	0.01311
		36.98	0.04774			36.98	0.01288
		37	0.04799			37	0.01375
		37.02	0.04941			37.02	0.01266
		37.04	0.04548			37.04	0.01216
		37.06	0.04976			37.06	0.01093
		37.08	0.0516			37.08	0.01154
		37.1	0.05465			37.1	0.01022
		37.12	0.05993			37.12	0.01157
		37.14	0.06326			37.14	0.01132
		37.16	0.07339			37.16	0.01033
		37.18	0.08242			37.18	0.00974
		37.2	0.09814			37.2	0.01067
		37.22	0.11684			37.22	0.0093
		37.24	0.13955			37.24	0.01025
		37.26	0.16151			37.26	0.00912
		37.28	0.18938			37.28	0.01061
		37.3	0.20723			37.3	0.01042
		37.32	0.201			37.32	0.00971
		37.34	0.17543			37.34	0.01252
		37.36	0.15488			37.36	0.01269
		37.38	0.13696			37.38	0.01097
		37.4	0.12903			37.4	0.01199
		37.42	0.1104			37.42	0.01297
		37.44	0.09092			37.44	0.01255
		37.46	0.07116			37.46	0.01337
		37.48	0.05862			37.48	0.01491
		37.5	0.05515			37.5	0.01741
		37.52	0.0509			37.52	0.0198
		37.54	0.05033			37.54	0.02219
		37.56	0.05079			37.56	0.02547
		37.58	0.04537			37.58	0.02782
		37.6	0.04711			37.6	0.03111
		37.62	0.04534			37.62	0.0342
		37.64	0.04466			37.64	0.03678
		37.66	0.04718			37.66	0.03661
		37.68	0.0448			37.68	0.03846
		37.7	0.04495			37.7	0.03898
		37.72	0.0431			37.72	0.03813
		37.74	0.0396			37.74	0.03905
		37.76	0.03843			37.76	0.03918
		37.78	0.04123			37.78	0.03595
		37.8	0.03931			37.8	0.03415
		37.82	0.03939			37.82	0.02847
		37.84	0.03822			37.84	0.03019
		37.86	0.03606			37.86	0.02428
		37.88	0.03839			37.88	0.02283
		37.9	0.03995			37.9	0.02021
		37.92	0.04024			37.92	0.01679
		37.94	0.03921			37.94	0.01653
		37.96	0.03846			37.96	0.01305
		37.98	0.03836			37.98	0.01337
		38	0.03999			38	0.01128
		38.02	0.03818			38.02	0.01159
		38.04	0.03868			38.04	0.01013
		38.06	0.03722			38.06	0.00938
		38.08	0.03744			38.08	0.00924
		38.1	0.03914			38.1	0.00991
		38.12	0.03807			38.12	0.00837
		38.14	0.04027			38.14	0.01003
		38.16	0.04077			38.16	0.00878
		38.18	0.03836			38.18	0.00773
		38.2	0.04048			38.2	0.0082
		38.22	0.04441			38.22	0.00764
		38.24	0.04417			38.24	0.00801
		38.26	0.04509			38.26	0.00601
		38.28	0.04201			38.28	0.00694
		38.3	0.04126			38.3	0.0069
		38.32	0.04077			38.32	0.00708
		38.34	0.03956			38.34	0.00714
		38.36	0.04062			38.36	0.0059
		38.38	0.03946			38.38	0.00735
		38.4	0.03985			38.4	0.00609
		38.42	0.03772			38.42	0.00554
		38.44	0.03769			38.44	0.00645
		38.46	0.0407			38.46	0.00575
		38.48	0.03825			38.48	0.00657
		38.5	0.03733			38.5	0.00685
		38.52	0.0385			38.52	0.00671
		38.54	0.04073			38.54	0.00595
		38.56	0.03786			38.56	0.00613
		38.58	0.0397			38.58	0.00603
		38.6	0.04002			38.6	0.0061
		38.62	0.04144			38.62	0.00575
		38.64	0.0397			38.64	0.00606
		38.66	0.03797			38.66	0.00638
		38.68	0.04038			38.68	0.00551
		38.7	0.04296			38.7	0.00575
		38.72	0.04077			38.72	0.0071
		38.74	0.04218			38.74	0.00671
		38.76	0.04137			38.76	0.00573
		38.78	0.0408			38.78	0.00671
		38.8	0.04119			38.8	0.00663
		38.82	0.04087			38.82	0.00725
		38.84	0.04126			38.84	0.0069
		38.86	0.04232			38.86	0.00508
		38.88	0.04243			38.88	0.00562
		38.9	0.04162			38.9	0.00651
		38.92	0.04303			38.92	0.00505
		38.94	0.04512			38.94	0.00601
		38.96	0.04484			38.96	0.00613
		38.98	0.04576			38.98	0.00592
		39	0.04526			39	0.00682
		39.02	0.04597			39.02	0.00613
		39.04	0.04445			39.04	0.00683
		39.06	0.04696			39.06	0.00648
		39.08	0.04948			39.08	0.00704
		39.1	0.04806			39.1	0.00572
		39.12	0.04803			39.12	0.0075
		39.14	0.05384			39.14	0.00668
		39.16	0.05253			39.16	0.00565
		39.18	0.05929			39.18	0.00575
		39.2	0.06804			39.2	0.00728
		39.22	0.07448			39.22	0.00738
		39.24	0.08741			39.24	0.00766
		39.26	0.10558			39.26	0.00704
		39.28	0.11911			39.28	0.00791
		39.3	0.13764			39.3	0.00651
		39.32	0.15003			39.32	0.00646
		39.34	0.14599			39.34	0.00657
		39.36	0.13895			39.36	0.00896
		39.38	0.11791			39.38	0.00825
		39.4	0.10675			39.4	0.00707
		39.42	0.10463			39.42	0.00783
		39.44	0.09432			39.44	0.00826
		39.46	0.08369			39.46	0.00829
		39.48	0.06953			39.48	0.00888
		39.5	0.05869			39.5	0.00882
		39.52	0.05338			39.52	0.00832
		39.54	0.04785			39.54	0.0105
		39.56	0.0465			39.56	0.01123
		39.58	0.04452			39.58	0.01073
		39.6	0.0419			39.6	0.01204
		39.62	0.04176			39.62	0.0132
		39.64	0.04417			39.64	0.01348
		39.66	0.04317			39.66	0.01623
		39.68	0.03921			39.68	0.01603
		39.7	0.04218			39.7	0.01738
		39.72	0.04434			39.72	0.01712
		39.74	0.04399			39.74	0.01727
		39.76	0.04636			39.76	0.01663
		39.78	0.04293			39.78	0.01761
		39.8	0.039			39.8	0.01659
		39.82	0.04066			39.82	0.01631
		39.84	0.04116			39.84	0.01561
		39.86	0.03928			39.86	0.01488
		39.88	0.03843			39.88	0.01275
		39.9	0.04119			39.9	0.01281
		39.92	0.03839			39.92	0.01084
		39.94	0.03942			39.94	0.01013
		39.96	0.04172			39.96	0.00977
		39.98	0.0379			39.98	0.0085
		40	0.0414			40	0.00882
						40.02	0.00789
						40.04	0.00728
						40.06	0.00789
						40.08	0.00708
						40.1	0.00693
						40.12	0.00702
						40.14	0.00547
						40.16	0.0061
						40.18	0.00702
						40.2	0.00722
						40.22	0.00617
						40.24	0.00581
						40.26	0.00649
						40.28	0.00612
						40.3	0.00542
						40.32	0.00635
						40.34	0.00565
						40.36	0.00767
						40.38	0.0069
						40.4	0.00634
						40.42	0.00725
						40.44	0.00565
						40.46	0.00648
						40.48	0.00705
						40.5	0.00719
						40.52	0.00724
						40.54	0.00801
						40.56	0.00649
						40.58	0.00674
						40.6	0.00634
						40.62	0.00825
						40.64	0.00907
						40.66	0.00895
						40.68	0.01075
						40.7	0.00895
						40.72	0.01261
						40.74	0.01246
						40.76	0.01356
						40.78	0.01409
						40.8	0.01646
						40.82	0.01662
						40.84	0.02056
						40.86	0.02302
						40.88	0.02612
						40.9	0.02623
						40.92	0.02665
						40.94	0.02954
						40.96	0.02904
						40.98	0.03102
						41	0.0297
						41.02	0.02901
						41.04	0.02808
						41.06	0.0256
						41.08	0.02286
						41.1	0.02094
						41.12	0.01932
						41.14	0.01671
						41.16	0.01475
						41.18	0.01457
						41.2	0.01326
						41.22	0.01131
						41.24	0.01011
						41.26	0.00817
						41.28	0.00882
						41.3	0.00994
						41.32	0.00888
						41.34	0.00783
						41.36	0.00921
						41.38	0.0082
						41.4	0.00719
						41.42	0.00778
						41.44	0.00803
						41.46	0.00836
						41.48	0.00728
						41.5	0.00679
						41.52	0.00777
						41.54	0.00775
						41.56	0.0084
						41.58	0.00792
						41.6	0.00733
						41.62	0.00758
						41.64	0.00781
						41.66	0.00646
						41.68	0.00612
						41.7	0.00747
						41.72	0.00756
						41.74	0.00749
						41.76	0.00792
						41.78	0.00795
						41.8	0.00708
						41.82	0.00724
						41.84	0.00652
						41.86	0.00676
						41.88	0.008
						41.9	0.00756
						41.92	0.00806
						41.94	0.00697
						41.96	0.00752
						41.98	0.00626
						42	0.00721
						42.02	0.00756
						42.04	0.00792
						42.06	0.00763
						42.08	0.00759
						42.1	0.00778
						42.12	0.00618
						42.14	0.00634
						42.16	0.00724
						42.18	0.00682
						42.2	0.00685
						42.22	0.00679
						42.24	0.00736
						42.26	0.00725
						42.28	0.0073
						42.3	0.00576
						42.32	0.00564
						42.34	0.00713
						42.36	0.00722
						42.38	0.00825
						42.4	0.00769
						42.42	0.00685
						42.44	0.0078
						42.46	0.00693
						42.48	0.00747
						42.5	0.00828
						42.52	0.00637
						42.54	0.00673
						42.56	0.00806
						42.58	0.0073
						42.6	0.00777
						42.62	0.00705
						42.64	0.00839
						42.66	0.00896
						42.68	0.00702
						42.7	0.00814
						42.72	0.0087
						42.74	0.00848
						42.76	0.01002
						42.78	0.00921
						42.8	0.01031
						42.82	0.00944
						42.84	0.00963
						42.86	0.01156
						42.88	0.01103
						42.9	0.01101
						42.92	0.01093
						42.94	0.01078
						42.96	0.01031
						42.98	0.01097
						43	0.00969
						43.02	0.00933
						43.04	0.01024
						43.06	0.01016
						43.08	0.00983
						43.1	0.00957
						43.12	0.01031
						43.14	0.01072
						43.16	0.01112
						43.18	0.01188
						43.2	0.01121
						43.22	0.01227
						43.24	0.01208
						43.26	0.01238
						43.28	0.01308
						43.3	0.01485
						43.32	0.01632
						43.34	0.01724
						43.36	0.01797
						43.38	0.0217
						43.4	0.02367
						43.42	0.02752
						43.44	0.02921
						43.46	0.03075
						43.48	0.0326
						43.5	0.03749
						43.52	0.03665
						43.54	0.03979
						43.56	0.04133
						43.58	0.04209
						43.6	0.04195
						43.62	0.04279
						43.64	0.04195
						43.66	0.04105
						43.68	0.03908
						43.7	0.03891
						43.72	0.03836
						43.74	0.03578
						43.76	0.03386
						43.78	0.03251
						43.8	0.03308
						43.82	0.03025
						43.84	0.0298
						43.86	0.02782
						43.88	0.02566
						43.9	0.02389
						43.92	0.02128
						43.94	0.01851
[truncated: 303 more rows]

## Sheet: Fig. 3e
PP		UiO-66		UiO-66/PP-(24)		UiO-66/PP-(72)		UiO-66/PP-(96)
Wavenumber (cm-1)	Intensity	Wavenumber (cm-1)	Intensity	Wavenumber (cm-1)	Intensity	Wavenumber (cm-1)	Intensity	Wavenumber (cm-1)	Intensity
3996.1	0.99851	399.675	0	3996.1	0.99869	3996.1	0.99853	3996.1	0.99867
3994.04	0.99851	400.157	97.4796	3994.04	0.99869	3994.04	0.99833	3994.04	0.999
3991.98	0.99851	400.639	97.3374	3991.98	0.99869	3991.98	0.99866	3991.98	0.99902
3989.92	0.99851	401.121	97.2615	3989.92	0.99869	3989.92	0.99869	3989.92	0.99903
3987.86	0.99851	401.603	97.2446	3987.86	0.99869	3987.86	0.99803	3987.86	0.99938
3985.8	0.99841	402.085	97.2681	3985.8	0.99875	3985.8	0.99781	3985.8	0.9993
3983.74	0.99825	402.567	97.3153	3983.74	0.99883	3983.74	0.99858	3983.74	0.99923
3981.68	0.9981	403.05	97.381	3981.68	0.99895	3981.68	0.99936	3981.68	0.9997
3979.63	0.99804	403.532	97.4702	3979.63	0.99914	3979.63	0.99899	3979.63	1
3977.57	0.99818	404.014	97.593	3977.57	0.99936	3977.57	0.99799	3977.57	0.99985
3975.51	0.99854	404.496	97.7544	3975.51	0.99959	3975.51	0.99749	3975.51	0.99959
3973.45	0.99905	404.978	97.9498	3973.45	0.99981	3973.45	0.99727	3973.45	0.99905
3971.39	0.99957	405.46	98.1653	3971.39	0.99997	3971.39	0.99718	3971.39	0.99836
3969.33	0.99992	405.942	98.3855	3969.33	1.00003	3969.33	0.99769	3969.33	0.9985
3967.27	1	406.424	98.6026	3967.27	0.99993	3967.27	0.99848	3967.27	0.99913
3965.21	0.99978	406.906	98.8226	3965.21	0.99972	3965.21	0.99924	3965.21	0.99892
3963.16	0.99934	407.389	99.0605	3963.16	0.99947	3963.16	0.9999	3963.16	0.99857
3961.1	0.99886	407.871	99.3297	3961.1	0.99919	3961.1	1	3961.1	0.99923
3959.04	0.99852	408.353	99.6297	3959.04	0.99892	3959.04	0.99959	3959.04	0.99968
3956.98	0.99839	408.835	99.9411	3956.98	0.99874	3956.98	0.99939	3956.98	0.99929
3954.92	0.99848	409.317	100.229	3954.92	0.99869	3954.92	0.99963	3954.92	0.99933
3952.86	0.99868	409.799	100.46	3952.86	0.99871	3952.86	0.99943	3952.86	0.99961
3950.8	0.99885	410.281	100.617	3950.8	0.99871	3950.8	0.99864	3950.8	0.99946
3948.74	0.99884	410.763	100.707	3948.74	0.99871	3948.74	0.99869	3948.74	0.99964
3946.68	0.99865	411.245	100.762	3946.68	0.9987	3946.68	0.99947	3946.68	0.9997
3944.63	0.99838	411.728	100.818	3944.63	0.99865	3944.63	0.99966	3944.63	0.99891
3942.57	0.99815	412.21	100.898	3942.57	0.99859	3942.57	0.99958	3942.57	0.99814
3940.51	0.99801	412.692	101.001	3940.51	0.99857	3940.51	0.99978	3940.51	0.99802
3938.45	0.99796	413.174	101.105	3938.45	0.99863	3938.45	1	3938.45	0.99866
3936.39	0.998	413.656	101.178	3936.39	0.99871	3936.39	1	3936.39	0.99948
3934.33	0.99808	414.138	101.198	3934.33	0.99881	3934.33	0.99974	3934.33	0.99965
3932.27	0.99816	414.62	101.162	3932.27	0.99887	3932.27	0.9992	3932.27	0.99942
3930.21	0.9982	415.103	101.092	3930.21	0.99881	3930.21	0.99858	3930.21	0.99944
3928.16	0.99817	415.585	101.016	3928.16	0.99858	3928.16	0.99758	3928.16	0.99924
3926.1	0.99804	416.067	100.959	3926.1	0.99829	3926.1	0.99613	3926.1	0.9985
3924.04	0.99782	416.549	100.931	3924.04	0.99806	3924.04	0.99554	3924.04	0.99813
3921.98	0.99757	417.031	100.926	3921.98	0.99797	3921.98	0.99616	3921.98	0.99826
3919.92	0.99737	417.513	100.917	3919.92	0.99806	3919.92	0.9968	3919.92	0.99854
3917.86	0.99733	417.995	100.875	3917.86	0.99828	3917.86	0.99725	3917.86	0.99882
3915.8	0.99747	418.477	100.778	3915.8	0.99848	3915.8	0.99808	3915.8	0.99852
3913.74	0.99768	418.959	100.635	3913.74	0.9985	3913.74	0.99915	3913.74	0.99819
3911.69	0.99781	419.442	100.472	3911.69	0.99834	3911.69	0.99963	3911.69	0.99816
3909.63	0.9978	419.924	100.312	3909.63	0.99811	3909.63	0.99927	3909.63	0.99799
3907.57	0.99768	420.406	100.153	3907.57	0.99791	3907.57	0.99891	3907.57	0.99753
3905.51	0.99751	420.888	99.9759	3905.51	0.99783	3905.51	0.999	3905.51	0.99687
3903.45	0.99735	421.37	99.7588	3903.45	0.9979	3903.45	0.99896	3903.45	0.99649
3901.39	0.99727	421.852	99.4895	3901.39	0.99812	3901.39	0.99843	3901.39	0.99716
3899.33	0.99728	422.334	99.1735	3899.33	0.99837	3899.33	0.99781	3899.33	0.99827
3897.27	0.99735	422.816	98.8304	3897.27	0.99855	3897.27	0.99743	3897.27	0.99886
3895.22	0.99747	423.298	98.486	3895.22	0.99863	3895.22	0.99756	3895.22	0.99895
3893.16	0.99761	423.781	98.1602	3893.16	0.99866	3893.16	0.99794	3893.16	0.99875
3891.1	0.9978	424.263	97.8575	3891.1	0.99862	3891.1	0.99784	3891.1	0.99813
3889.04	0.99806	424.745	97.5652	3889.04	0.99855	3889.04	0.99772	3889.04	0.99694
3886.98	0.99832	425.227	97.2623	3886.98	0.99855	3886.98	0.99825	3886.98	0.99588
3884.92	0.99845	425.709	96.9311	3884.92	0.99867	3884.92	0.99891	3884.92	0.9962
3882.86	0.99843	426.191	96.568	3882.86	0.99887	3882.86	0.9988	3882.86	0.99791
3880.8	0.99832	426.673	96.1826	3880.8	0.99907	3880.8	0.99845	3880.8	0.99899
3878.75	0.99817	427.155	95.7907	3878.75	0.99919	3878.75	0.99906	3878.75	0.99858
3876.69	0.99804	427.637	95.4033	3876.69	0.99917	3876.69	0.99976	3876.69	0.99783
3874.63	0.99804	428.12	95.0212	3874.63	0.99899	3874.63	0.99963	3874.63	0.99748
3872.57	0.99817	428.602	94.635	3872.57	0.99874	3872.57	0.99892	3872.57	0.99794
3870.51	0.99834	429.084	94.2336	3870.51	0.99856	3870.51	0.99779	3870.51	0.99844
3868.45	0.99837	429.566	93.8133	3868.45	0.99856	3868.45	0.99698	3868.45	0.99797
3866.39	0.99827	430.048	93.3855	3866.39	0.99873	3866.39	0.99697	3866.39	0.99772
3864.33	0.99804	430.53	92.9744	3864.33	0.99899	3864.33	0.99695	3864.33	0.99831
3862.27	0.99773	431.012	92.6085	3862.27	0.99917	3862.27	0.99696	3862.27	0.99847
3860.22	0.99743	431.494	92.3065	3860.22	0.99917	3860.22	0.99714	3860.22	0.99779
3858.16	0.99722	431.977	92.068	3858.16	0.99903	3858.16	0.99673	3858.16	0.99726
3856.1	0.99713	432.459	91.871	3856.1	0.99884	3856.1	0.99565	3856.1	0.99703
3854.04	0.99712	432.941	91.6789	3854.04	0.99869	3854.04	0.99515	3854.04	0.997
3851.98	0.9972	433.423	91.4531	3851.98	0.99864	3851.98	0.99593	3851.98	0.99741
3849.92	0.99745	433.905	91.165	3849.92	0.99865	3849.92	0.99633	3849.92	0.99836
3847.86	0.99779	434.387	90.8008	3847.86	0.99865	3847.86	0.99677	3847.86	0.99938
3845.8	0.99812	434.869	90.3603	3845.8	0.99857	3845.8	0.99765	3845.8	0.99944
3843.75	0.9984	435.351	89.8488	3843.75	0.99841	3843.75	0.99806	3843.75	0.99817
3841.69	0.99862	435.834	89.2719	3841.69	0.99827	3841.69	0.99721	3841.69	0.99648
3839.63	0.99874	436.316	88.6325	3839.63	0.99824	3839.63	0.99625	3839.63	0.99609
3837.57	0.99871	436.798	87.9327	3837.57	0.99831	3837.57	0.99711	3837.57	0.9976
3835.51	0.99857	437.28	87.1778	3835.51	0.99846	3835.51	0.99895	3835.51	0.99855
3833.45	0.99829	437.762	86.3779	3833.45	0.99864	3833.45	0.99976	3833.45	0.99838
3831.39	0.99783	438.244	85.5448	3831.39	0.99883	3831.39	0.99971	3831.39	0.99824
3829.33	0.99722	438.726	84.6868	3829.33	0.999	3829.33	0.99927	3829.33	0.99821
3827.28	0.99664	439.208	83.8025	3827.28	0.99914	3827.28	0.99847	3827.28	0.99835
3825.22	0.99623	439.69	82.8788	3825.22	0.99927	3825.22	0.998	3825.22	0.99879
3823.16	0.99608	440.173	81.8921	3823.16	0.99932	3823.16	0.99835	3823.16	0.99866
3821.1	0.9962	440.655	80.8158	3821.1	0.99924	3821.1	0.99904	3821.1	0.99715
3819.04	0.9965	441.137	79.6298	3819.04	0.99905	3819.04	0.99907	3819.04	0.99575
3816.98	0.99687	441.619	78.3321	3816.98	0.99876	3816.98	0.99869	3816.98	0.99491
3814.92	0.99722	442.101	76.9445	3814.92	0.99843	3814.92	0.99867	3814.92	0.9948
3812.86	0.99756	442.583	75.5119	3812.86	0.99812	3812.86	0.99875	3812.86	0.99623
3810.81	0.99792	443.065	74.0933	3810.81	0.99787	3810.81	0.99859	3810.81	0.99746
3808.75	0.99828	443.547	72.7494	3808.75	0.99772	3808.75	0.99811	3808.75	0.99719
3806.69	0.99863	444.029	71.5306	3806.69	0.99769	3806.69	0.99731	3806.69	0.99635
3804.63	0.99887	444.512	70.4697	3804.63	0.99779	3804.63	0.99694	3804.63	0.99667
3802.57	0.99893	444.994	69.5808	3802.57	0.99805	3802.57	0.99713	3802.57	0.99742
3800.51	0.99879	445.476	68.8647	3800.51	0.9984	3800.51	0.9979	3800.51	0.99792
3798.45	0.99852	445.958	68.3164	3798.45	0.99874	3798.45	0.99859	3798.45	0.99797
3796.39	0.99826	446.44	67.9326	3796.39	0.99897	3796.39	0.99865	3796.39	0.99784
3794.34	0.99805	446.922	67.7131	3794.34	0.99901	3794.34	0.99853	3794.34	0.99846
3792.28	0.99792	447.404	67.6575	3792.28	0.99885	3792.28	0.99823	3792.28	0.99924
3790.22	0.99785	447.886	67.7577	3790.22	0.99854	3790.22	0.99776	3790.22	0.99929
3788.16	0.99775	448.368	67.9917	3788.16	0.9982	3788.16	0.99765	3788.16	0.99896
3786.1	0.99753	448.851	68.3231	3786.1	0.99792	3786.1	0.99787	3786.1	0.99859
3784.04	0.99722	449.333	68.7077	3784.04	0.99779	3784.04	0.99851	3784.04	0.99828
3781.98	0.99696	449.815	69.1008	3781.98	0.99785	3781.98	0.99928	3781.98	0.99768
3779.92	0.99687	450.297	69.4647	3779.92	0.99806	3779.92	0.99908	3779.92	0.9972
3777.86	0.99699	450.779	69.769	3777.86	0.9983	3777.86	0.99856	3777.86	0.99835
3775.81	0.9973	451.261	69.9901	3775.81	0.99848	3775.81	0.99888	3775.81	0.99959
3773.75	0.99774	451.743	70.1094	3773.75	0.99855	3773.75	0.99938	3773.75	0.99916
3771.69	0.99817	452.226	70.1166	3771.69	0.99849	3771.69	0.99955	3771.69	0.9981
3769.63	0.99844	452.708	70.0137	3769.63	0.99835	3769.63	0.99907	3769.63	0.99737
3767.57	0.99856	453.19	69.8196	3767.57	0.99824	3767.57	0.99853	3767.57	0.9968
3765.51	0.99854	453.672	69.5688	3765.51	0.99824	3765.51	0.9986	3765.51	0.99645
3763.45	0.99842	454.154	69.3047	3763.45	0.99835	3763.45	0.99856	3763.45	0.99661
3761.39	0.99819	454.636	69.0717	3761.39	0.9985	3761.39	0.99841	3761.39	0.99707
3759.34	0.99788	455.118	68.9078	3759.34	0.99858	3759.34	0.99858	3759.34	0.99749
3757.28	0.99755	455.6	68.8377	3757.28	0.9985	3757.28	0.99872	3757.28	0.99753
3755.22	0.99721	456.082	68.868	3755.22	0.99822	3755.22	0.99844	3755.22	0.99687
3753.16	0.99686	456.565	68.9795	3753.16	0.99777	3753.16	0.99731	3753.16	0.99525
3751.1	0.99653	457.047	69.1267	3751.1	0.99723	3751.1	0.99556	3751.1	0.99366
3749.04	0.99627	457.529	69.2436	3749.04	0.99676	3749.04	0.99623	3749.04	0.99452
3746.98	0.99612	458.011	69.2622	3746.98	0.99652	3746.98	0.9988	3746.98	0.99623
3744.92	0.99613	458.493	69.1304	3744.92	0.99656	3744.92	0.9999	3744.92	0.997
3742.87	0.9964	458.975	68.8221	3742.87	0.99688	3742.87	0.99884	3742.87	0.99662
3740.81	0.99692	459.457	68.3335	3740.81	0.9974	3740.81	0.99783	3740.81	0.99559
3738.75	0.99755	459.939	67.6733	3738.75	0.99798	3738.75	0.9971	3738.75	0.99424
3736.69	0.99816	460.421	66.8555	3736.69	0.99845	3736.69	0.99631	3736.69	0.99305
3734.63	0.99862	460.904	65.8987	3734.63	0.99869	3734.63	0.99622	3734.63	0.99405
3732.57	0.99883	461.386	64.8304	3732.57	0.99869	3732.57	0.99762	3732.57	0.99706
3730.51	0.99876	461.868	63.69	3730.51	0.99856	3730.51	0.99872	3730.51	0.99831
3728.45	0.99848	462.35	62.5286	3728.45	0.99836	3728.45	0.99846	3728.45	0.99785
3726.4	0.99814	462.832	61.4017	3726.4	0.99821	3726.4	0.99739	3726.4	0.99727
3724.34	0.99781	463.314	60.3574	3724.34	0.99815	3724.34	0.99631	3724.34	0.99673
3722.28	0.9975	463.796	59.4233	3722.28	0.99823	3722.28	0.9963	3722.28	0.99686
3720.22	0.99727	464.278	58.6013	3720.22	0.99837	3720.22	0.99686	3720.22	0.99811
3718.16	0.99718	464.76	57.871	3718.16	0.99847	3718.16	0.99709	3718.16	0.99874
3716.1	0.9972	465.243	57.1986	3716.1	0.99849	3716.1	0.99748	3716.1	0.99833
3714.04	0.9973	465.725	56.5484	3714.04	0.99847	3714.04	0.99824	3714.04	0.99837
3711.98	0.99749	466.207	55.8898	3711.98	0.99843	3711.98	0.99921	3711.98	0.99898
3709.93	0.99775	466.689	55.2008	3709.93	0.9984	3709.93	0.99953	3709.93	0.99826
3707.87	0.99805	467.171	54.4666	3707.87	0.99842	3707.87	0.99851	3707.87	0.99704
3705.81	0.99828	467.653	53.6784	3705.81	0.99852	3705.81	0.99759	3705.81	0.99664
3703.75	0.99838	468.135	52.8313	3703.75	0.99861	3703.75	0.99766	3703.75	0.99649
3701.69	0.99831	468.617	51.9256	3701.69	0.99854	3701.69	0.99843	3701.69	0.99674
3699.63	0.99807	469.099	50.9686	3699.63	0.99825	3699.63	0.99878	3699.63	0.99725
3697.57	0.99769	469.582	49.9767	3697.57	0.9978	3697.57	0.99858	3697.57	0.99721
3695.51	0.9972	470.064	48.9765	3695.51	0.99732	3695.51	0.99859	3695.51	0.99654
3693.45	0.9967	470.546	48.0035	3693.45	0.99697	3693.45	0.99865	3693.45	0.99542
3691.4	0.99634	471.028	47.0986	3691.4	0.9969	3691.4	0.9983	3691.4	0.99444
3689.34	0.9962	471.51	46.3017	3689.34	0.99714	3689.34	0.99722	3689.34	0.99448
3687.28	0.99632	471.992	45.6448	3687.28	0.99758	3687.28	0.99648	3687.28	0.99597
3685.22	0.99661	472.474	45.1488	3685.22	0.99801	3685.22	0.99672	3685.22	0.99715
3683.16	0.99698	472.957	44.8254	3683.16	0.99836	3683.16	0.99695	3683.16	0.99716
3681.1	0.9973	473.439	44.6846	3681.1	0.99859	3681.1	0.99711	3681.1	0.99645
3679.04	0.99746	473.921	44.7403	3679.04	0.99875	3679.04	0.99675	3679.04	0.99549
3676.98	0.99746	474.403	45.01	3676.98	0.9989	3676.98	0.99513	3676.98	0.99454
3674.93	0.99737	474.885	45.507	3674.93	0.99909	3674.93	0.99425	3674.93	0.9937
3672.87	0.99733	475.367	46.232	3672.87	0.99925	3672.87	0.9951	3672.87	0.99371
3670.81	0.99738	475.849	47.1677	3670.81	0.99929	3670.81	0.99565	3670.81	0.99418
3668.75	0.99747	476.331	48.2812	3668.75	0.99922	3668.75	0.99579	3668.75	0.99422
3666.69	0.99754	476.813	49.5328	3666.69	0.99908	3666.69	0.99567	3666.69	0.99364
3664.63	0.99757	477.296	50.8871	3664.63	0.9989	3664.63	0.99599	3664.63	0.99288
3662.57	0.99757	477.778	52.3207	3662.57	0.99864	3662.57	0.99646	3662.57	0.99243
3660.51	0.9976	478.26	53.8222	3660.51	0.99835	3660.51	0.99594	3660.51	0.99264
3658.46	0.99768	478.742	55.3838	3658.46	0.99808	3658.46	0.99489	3658.46	0.99279
3656.4	0.99783	479.224	56.9931	3656.4	0.99786	3656.4	0.99467	3656.4	0.99193
3654.34	0.99802	479.706	58.6272	3654.34	0.99781	3654.34	0.99513	3654.34	0.99105
3652.28	0.99812	480.188	60.2562	3652.28	0.99801	3652.28	0.99449	3652.28	0.991
3650.22	0.99803	480.67	61.8524	3650.22	0.99841	3650.22	0.99265	3650.22	0.99109
3648.16	0.99773	481.152	63.3992	3648.16	0.99886	3648.16	0.99162	3648.16	0.99108
3646.1	0.99733	481.635	64.8949	3646.1	0.9992	3646.1	0.99129	3646.1	0.99082
3644.04	0.99696	482.117	66.3485	3644.04	0.99929	3644.04	0.99122	3644.04	0.99027
3641.99	0.99675	482.599	67.7691	3641.99	0.9991	3641.99	0.99183	3641.99	0.99012
3639.93	0.99676	483.081	69.1561	3639.93	0.99868	3639.93	0.99233	3639.93	0.99081
3637.87	0.99701	483.563	70.493	3637.87	0.99816	3637.87	0.99205	3637.87	0.99149
3635.81	0.9974	484.045	71.7529	3635.81	0.9976	3635.81	0.99138	3635.81	0.99157
3633.75	0.99785	484.527	72.9085	3633.75	0.99712	3633.75	0.99107	3633.75	0.99132
3631.69	0.99825	485.009	73.9445	3631.69	0.9969	3631.69	0.99127	3631.69	0.99074
3629.63	0.99851	485.491	74.8629	3629.63	0.99702	3629.63	0.99153	3629.63	0.98996
3627.57	0.99859	485.974	75.6809	3627.57	0.99741	3627.57	0.99123	3627.57	0.99012
3625.51	0.99845	486.456	76.4216	3625.51	0.99797	3625.51	0.99043	3625.51	0.99094
3623.46	0.99806	486.938	77.1046	3623.46	0.99858	3623.46	0.98963	3623.46	0.99109
3621.4	0.99747	487.42	77.7402	3621.4	0.99906	3621.4	0.98958	3621.4	0.98999
3619.34	0.99684	487.902	78.3301	3619.34	0.99922	3619.34	0.99035	3619.34	0.98807
3617.28	0.99633	488.384	78.873	3617.28	0.99907	3617.28	0.99025	3617.28	0.98739
3615.22	0.99602	488.866	79.3705	3615.22	0.99878	3615.22	0.98948	3615.22	0.98811
3613.16	0.99595	489.348	79.8311	3613.16	0.99845	3613.16	0.98912	3613.16	0.98868
3611.1	0.99615	489.831	80.2693	3611.1	0.9981	3611.1	0.98874	3611.1	0.98812
3609.04	0.99653	490.313	80.7005	3609.04	0.99777	3609.04	0.98807	3609.04	0.98694
3606.99	0.997	490.795	81.1357	3606.99	0.99754	3606.99	0.98779	3606.99	0.98672
3604.93	0.99743	491.277	81.5777	3604.93	0.99743	3604.93	0.98832	3604.93	0.98752
3602.87	0.99777	491.759	82.0221	3602.87	0.99738	3602.87	0.98908	3602.87	0.98835
3600.81	0.998	492.241	82.4613	3600.81	0.99739	3600.81	0.98945	3600.81	0.98852
3598.75	0.99812	492.723	82.8905	3598.75	0.99753	3598.75	0.98929	3598.75	0.98759
3596.69	0.99818	493.205	83.3106	3596.69	0.99783	3596.69	0.98906	3596.69	0.98609
3594.63	0.9982	493.688	83.7273	3594.63	0.99812	3594.63	0.98888	3594.63	0.98461
3592.57	0.99817	494.17	84.1474	3592.57	0.99828	3592.57	0.98827	3592.57	0.98422
3590.52	0.99807	494.652	84.5743	3590.52	0.99831	3590.52	0.98747	3590.52	0.98509
3588.46	0.99784	495.134	85.0057	3588.46	0.9983	3588.46	0.9871	3588.46	0.9859
3586.4	0.99745	495.616	85.4344	3586.4	0.99822	3586.4	0.98775	3586.4	0.98625
3584.34	0.99702	496.098	85.8512	3584.34	0.99814	3584.34	0.98805	3584.34	0.98641
3582.28	0.99671	496.58	86.248	3582.28	0.99822	3582.28	0.98706	3582.28	0.98671
3580.22	0.99654	497.062	86.62	3580.22	0.99843	3580.22	0.98627	3580.22	0.9872
3578.16	0.99646	497.544	86.9657	3578.16	0.99861	3578.16	0.98625	3578.16	0.9867
3576.1	0.99648	498.027	87.2859	3576.1	0.99859	3576.1	0.98594	3576.1	0.98533
3574.05	0.99657	498.509	87.5821	3574.05	0.99841	3574.05	0.98544	3574.05	0.98446
3571.99	0.99664	498.991	87.8557	3571.99	0.99812	3571.99	0.98566	3571.99	0.98423
3569.93	0.99666	499.473	88.1093	3569.93	0.99775	3569.93	0.98604	3569.93	0.98382
3567.87	0.99674	499.955	88.347	3567.87	0.99744	3567.87	0.98604	3567.87	0.98293
3565.81	0.9969	500.437	88.5759	3565.81	0.99733	3565.81	0.98642	3565.81	0.98305
3563.75	0.99703	500.919	88.8044	3563.75	0.99743	3563.75	0.98711	3563.75	0.98436
3561.69	0.99709	501.401	89.0409	3561.69	0.99766	3561.69	0.98696	3561.69	0.98518
3559.63	0.99714	501.884	89.291	3559.63	0.99797	3559.63	0.986	3559.63	0.98535
3557.58	0.99724	502.366	89.5572	3557.58	0.99831	3557.58	0.98563	3557.58	0.98527
3555.52	0.99738	502.848	89.8396	3555.52	0.9986	3555.52	0.98616	3555.52	0.98496
3553.46	0.99759	503.33	90.1406	3553.46	0.99871	3553.46	0.98665	3553.46	0.98446
3551.4	0.99789	503.812	90.4667	3551.4	0.99861	3551.4	0.98654	3551.4	0.98388
3549.34	0.99822	504.294	90.83	3549.34	0.99836	3549.34	0.98567	3549.34	0.98325
3547.28	0.99848	504.776	91.2444	3547.28	0.99802	3547.28	0.98432	3547.28	0.98306
3545.22	0.99858	505.258	91.7211	3545.22	0.99768	3545.22	0.98311	3545.22	0.98314
3543.16	0.99852	505.74	92.2624	3543.16	0.99746	3543.16	0.98268	3543.16	0.98282
3541.1	0.99834	506.223	92.8593	3541.1	0.99742	3541.1	0.98301	3541.1	0.98274
3539.05	0.99805	506.705	93.4918	3539.05	0.9975	3539.05	0.98344	3539.05	0.98266
3536.99	0.99767	507.187	94.1359	3536.99	0.99759	3536.99	0.98366	3536.99	0.98223
3534.93	0.99728	507.669	94.7706	3534.93	0.9976	3534.93	0.98397	3534.93	0.98222
3532.87	0.99699	508.151	95.3849	3532.87	0.99749	3532.87	0.98434	3532.87	0.9824
3530.81	0.99685	508.633	95.9778	3530.81	0.99731	3530.81	0.98423	3530.81	0.98197
3528.75	0.99687	509.115	96.5542	3528.75	0.99715	3528.75	0.98332	3528.75	0.98097
3526.69	0.99706	509.597	97.1188	3526.69	0.99713	3526.69	0.98244	3526.69	0.97985
3524.63	0.99734	510.079	97.6725	3524.63	0.9973	3524.63	0.98221	3524.63	0.97924
3522.58	0.99756	510.562	98.2106	3522.58	0.99764	3522.58	0.98243	3522.58	0.97902
3520.52	0.9976	511.044	98.7262	3520.52	0.99804	3520.52	0.98298	3520.52	0.97885
3518.46	0.99745	511.526	99.213	3518.46	0.99838	3518.46	0.98331	3518.46	0.97914
3516.4	0.99715	512.008	99.669	3516.4	0.99852	3516.4	0.9829	3516.4	0.9793
3514.34	0.9968	512.49	100.095	3514.34	0.99839	3514.34	0.98207	3514.34	0.97863
3512.28	0.99655	512.972	100.495	3512.28	0.99799	3512.28	0.98148	3512.28	0.97776
3510.22	0.99656	513.454	100.87	3510.22	0.99746	3510.22	0.98124	3510.22	0.97744
3508.16	0.99679	513.936	101.218	3508.16	0.99697	3508.16	0.98122	3508.16	0.9775
3506.11	0.99713	514.418	101.537	3506.11	0.99667	3506.11	0.981	3506.11	0.97714
3504.05	0.99747	514.901	101.821	3504.05	0.99663	3504.05	0.98047	3504.05	0.97666
3501.99	0.99777	515.383	102.07	3501.99	0.9968	3501.99	0.98039	3501.99	0.97716
3499.93	0.99791	515.865	102.286	3499.93	0.99706	3499.93	0.98087	3499.93	0.97823
3497.87	0.99785	516.347	102.471	3497.87	0.99727	3497.87	0.98092	3497.87	0.97839
3495.81	0.99767	516.829	102.631	3495.81	0.99733	3495.81	0.98024	3495.81	0.97741
3493.75	0.99752	517.311	102.77	3493.75	0.99726	3493.75	0.97968	3493.75	0.97618
3491.69	0.99751	517.793	102.89	3491.69	0.99718	3491.69	0.97969	3491.69	0.97522
3489.64	0.99764	518.275	102.995	3489.64	0.99717	3489.64	0.97966	3489.64	0.97464
3487.58	0.9979	518.758	103.086	3487.58	0.99728	3487.58	0.97909	3487.58	0.97463
3485.52	0.99822	519.24	103.17	3485.52	0.99749	3485.52	0.97853	3485.52	0.97514
3483.46	0.99845	519.722	103.254	3483.46	0.99771	3483.46	0.97814	3483.46	0.97553
3481.4	0.99846	520.204	103.341	3481.4	0.99784	3481.4	0.97777	3481.4	0.97552
3479.34	0.99826	520.686	103.435	3479.34	0.99784	3479.34	0.97762	3479.34	0.97576
3477.28	0.99799	521.168	103.531	3477.28	0.99769	3477.28	0.97743	3477.28	0.97613
3475.22	0.9978	521.65	103.622	3475.22	0.99748	3475.22	0.97706	3475.22	0.97576
3473.17	0.99775	522.132	103.699	3473.17	0.99727	3473.17	0.97702	3473.17	0.97467
3471.11	0.9978	522.615	103.755	3471.11	0.9971	3471.11	0.9774	3471.11	0.97389
3469.05	0.9979	523.097	103.788	3469.05	0.997	3469.05	0.97737	3469.05	0.97375
3466.99	0.99797	523.579	103.8	3466.99	0.99693	3466.99	0.97708	3466.99	0.97368
3464.93	0.99795	524.061	103.796	3464.93	0.99684	3464.93	0.97723	3464.93	0.97327
3462.87	0.99786	524.543	103.785	3462.87	0.99667	3462.87	0.97712	3462.87	0.97285
3460.81	0.99773	525.025	103.773	3460.81	0.99644	3460.81	0.97639	3460.81	0.9728
3458.75	0.99762	525.507	103.765	3458.75	0.99622	3458.75	0.97554	3458.75	0.97293
3456.69	0.99753	525.989	103.761	3456.69	0.99611	3456.69	0.97487	3456.69	0.97296
3454.64	0.99743	526.471	103.763	3454.64	0.99613	3454.64	0.97462	3454.64	0.97276
3452.58	0.99732	526.954	103.767	3452.58	0.9963	3452.58	0.97478	3452.58	0.97255
3450.52	0.99725	527.436	103.773	3450.52	0.99659	3450.52	0.97477	3450.52	0.97244
3448.46	0.99719	527.918	103.777	3448.46	0.99691	3448.46	0.97444	3448.46	0.97207
3446.4	0.99711	528.4	103.775	3446.4	0.99716	3446.4	0.97445	3446.4	0.97163
3444.34	0.99699	528.882	103.761	3444.34	0.99732	3444.34	0.97493	3444.34	0.9712
3442.28	0.99683	529.364	103.73	3442.28	0.99741	3442.28	0.97501	3442.28	0.97087
3440.22	0.99668	529.846	103.677	3440.22	0.99746	3440.22	0.97432	3440.22	0.97101
3438.17	0.99659	530.328	103.6	3438.17	0.99745	3438.17	0.97379	3438.17	0.97119
3436.11	0.99656	530.811	103.497	3436.11	0.99741	3436.11	0.9738	3436.11	0.97105
3434.05	0.99656	531.293	103.371	3434.05	0.99735	3434.05	0.97403	3434.05	0.97095
3431.99	0.99648	531.775	103.222	3431.99	0.99726	3431.99	0.97424	3431.99	0.97126
3429.93	0.99627	532.257	103.054	3429.93	0.99711	3429.93	0.97391	3429.93	0.97121
3427.87	0.99598	532.739	102.863	3427.87	0.99694	3427.87	0.97289	3427.87	0.9706
3425.81	0.99575	533.221	102.648	3425.81	0.99671	3425.81	0.97252	3425.81	0.97049
3423.75	0.99575	533.703	102.408	3423.75	0.9964	3423.75	0.97341	3423.75	0.97021
3421.7	0.99602	534.185	102.142	3421.7	0.99605	3421.7	0.97416	3421.7	0.9695
3419.64	0.99646	534.668	101.851	3419.64	0.99575	3419.64	0.97409	3419.64	0.96946
3417.58	0.9969	535.149	101.537	3417.58	0.99554	3417.58	0.97374	3417.58	0.96969
3415.52	0.99722	535.632	101.201	3415.52	0.99546	3415.52	0.97334	3415.52	0.96972
3413.46	0.99736	536.114	100.842	3413.46	0.99553	3413.46	0.97251	3413.46	0.96989
3411.4	0.99736	536.596	100.458	3411.4	0.99572	3411.4	0.97148	3411.4	0.96974
3409.34	0.99731	537.078	100.045	3409.34	0.99594	3409.34	0.97085	3409.34	0.96924
3407.28	0.99731	537.56	99.5979	3407.28	0.99613	3407.28	0.97079	3407.28	0.96901
3405.23	0.99737	538.042	99.1138	3405.23	0.99626	3405.23	0.97101	3405.23	0.96851
3403.17	0.99739	538.524	98.5899	3403.17	0.99634	3403.17	0.97143	3403.17	0.96762
3401.11	0.99727	539.006	98.0233	3401.11	0.99637	3401.11	0.97213	3401.11	0.96747
3399.05	0.99699	539.489	97.4102	3399.05	0.99631	3399.05	0.97218	3399.05	0.96829
3396.99	0.99661	539.971	96.7457	3396.99	0.99616	3396.99	0.97155	3396.99	0.96889
3394.93	0.99621	540.453	96.0243	3394.93	0.99592	3394.93	0.97138	3394.93	0.96872
3392.87	0.99592	540.935	95.2413	3392.87	0.99565	3392.87	0.97171	3392.87	0.96845
3390.81	0.99583	541.417	94.3936	3390.81	0.99543	3390.81	0.97181	3390.81	0.96841
3388.76	0.99598	541.899	93.4799	3388.76	0.99535	3388.76	0.97152	3388.76	0.9684
3386.7	0.99628	542.381	92.4995	3386.7	0.99547	3386.7	0.97134	3386.7	0.96808
3384.64	0.99659	542.863	91.4504	3384.64	0.99574	3384.64	0.97132	3384.64	0.96751
3382.58	0.99679	543.346	90.3282	3382.58	0.99605	3382.58	0.97078	3382.58	0.96742
3380.52	0.9969	543.828	89.1259	3380.52	0.99629	3380.52	0.96987	3380.52	0.96792
3378.46	0.99696	544.31	87.8345	3378.46	0.99642	3378.46	0.96941	3378.46	0.96853
3376.4	0.997	544.792	86.4458	3376.4	0.99645	3376.4	0.96955	3376.4	0.96867
3374.34	0.99703	545.274	84.9538	3374.34	0.99646	3374.34	0.97002	3374.34	0.96809
3372.28	0.99704	545.756	83.3563	3372.28	0.99649	3372.28	0.97014	3372.28	0.96742
3370.23	0.997	546.238	81.6537	3370.23	0.99656	3370.23	0.96981	3370.23	0.96714
3368.17	0.99689	546.72	79.8489	3368.17	0.99655	3368.17	0.97009	3368.17	0.96716
3366.11	0.99676	547.202	77.9456	3366.11	0.99638	3366.11	0.97081	3366.11	0.96715
3364.05	0.99672	547.685	75.9482	3364.05	0.99606	3364.05	0.97083	3364.05	0.96726
3361.99	0.99684	548.167	73.8624	3361.99	0.9957	3361.99	0.97061	3361.99	0.96781
3359.93	0.9971	548.649	71.6964	3359.93	0.9954	3359.93	0.9709	3359.93	0.96863
3357.87	0.99736	549.131	69.4633	3357.87	0.99527	3357.87	0.9712	3357.87	0.96913
3355.81	0.99752	549.613	67.1821	3355.81	0.99533	3355.81	0.97113	3355.81	0.96868
3353.76	0.9975	550.095	64.8806	3353.76	0.99552	3353.76	0.97093	3353.76	0.96792
3351.7	0.9973	550.577	62.5966	3351.7	0.99572	3351.7	0.97068	3351.7	0.96787
3349.64	0.99699	551.059	60.3791	3349.64	0.99584	3349.64	0.97042	3349.64	0.9683
3347.58	0.99665	551.542	58.2881	3347.58	0.99589	3347.58	0.97016	3347.58	0.96874
3345.52	0.99641	552.024	56.391	3345.52	0.9959	3345.52	0.97008	3345.52	0.9693
3343.46	0.99633	552.506	54.7582	3343.46	0.99585	3343.46	0.97019	3343.46	0.96981
3341.4	0.9964	552.988	53.4564	3341.4	0.99575	3341.4	0.97023	3341.4	0.96938
3339.34	0.99655	553.47	52.5429	3339.34	0.9956	3339.34	0.97065	3339.34	0.96846
3337.29	0.99672	553.952	52.0625	3337.29	0.99547	3337.29	0.97114	3337.29	0.96832
3335.23	0.99686	554.434	52.0454	3335.23	0.9954	3335.23	0.97043	3335.23	0.9688
3333.17	0.99692	554.916	52.5064	3333.17	0.99541	3333.17	0.96941	3333.17	0.96923
3331.11	0.99689	555.398	53.4424	3331.11	0.99549	3331.11	0.96946	3331.11	0.96955
3329.05	0.99687	555.881	54.8295	3329.05	0.99562	3329.05	0.96993	3329.05	0.96983
3326.99	0.9969	556.363	56.6213	3326.99	0.99576	3326.99	0.97033	3326.99	0.97
3324.93	0.99699	556.845	58.7497	3324.93	0.99586	3324.93	0.9706	3324.93	0.97006
3322.87	0.99715	557.327	61.1327	3322.87	0.99592	3322.87	0.97029	3322.87	0.97006
3320.82	0.99733	557.809	63.6837	3320.82	0.99599	3320.82	0.96965	3320.82	0.96973
3318.76	0.99747	558.291	66.3226	3318.76	0.99606	3318.76	0.96909	3318.76	0.96941
3316.7	0.99752	558.773	68.9827	3316.7	0.99605	3316.7	0.9691	3316.7	0.96946
3314.64	0.99747	559.255	71.6129	3314.64	0.99594	3314.64	0.96974	3314.64	0.96945
3312.58	0.99739	559.737	74.1761	3312.58	0.99572	3312.58	0.96975	3312.58	0.96952
3310.52	0.99731	560.22	76.6455	3310.52	0.99545	3310.52	0.96948	3310.52	0.96996
3308.46	0.99727	560.702	79.0013	3308.46	0.99521	3308.46	0.96981	3308.46	0.97028
3306.4	0.99723	561.184	81.2294	3306.4	0.99508	3306.4	0.96977	3306.4	0.96989
3304.34	0.99716	561.666	83.3211	3304.34	0.99513	3304.34	0.96922	3304.34	0.96932
3302.29	0.99695	562.148	85.2723	3302.29	0.99528	3302.29	0.96903	3302.29	0.96938
3300.23	0.99661	562.63	87.0836	3300.23	0.99549	3300.23	0.96943	3300.23	0.96969
3298.17	0.99622	563.112	88.7582	3298.17	0.99569	3298.17	0.96965	3298.17	0.96946
3296.11	0.9959	563.595	90.3011	3296.11	0.99587	3296.11	0.96942	3296.11	0.96923
3294.05	0.99572	564.077	91.7187	3294.05	0.99598	3294.05	0.96929	3294.05	0.96975
3291.99	0.99574	564.559	93.0184	3291.99	0.99605	3291.99	0.96972	3291.99	0.97036
3289.93	0.99595	565.041	94.2094	3289.93	0.99612	3289.93	0.97029	3289.93	0.9703
3287.87	0.99626	565.523	95.3024	3287.87	0.99624	3287.87	0.97029	3287.87	0.97004
3285.82	0.99657	566.005	96.3087	3285.82	0.99636	3285.82	0.97014	3285.82	0.97025
3283.76	0.99682	566.487	97.2382	3283.76	0.99643	3283.76	0.97009	3283.76	0.97043
3281.7	0.99699	566.969	98.0983	3281.7	0.99646	3281.7	0.96984	3281.7	0.97015
3279.64	0.99704	567.451	98.8927	3279.64	0.99644	3279.64	0.96951	3279.64	0.96998
3277.58	0.99695	567.933	99.6226	3277.58	0.99635	3277.58	0.96953	3277.58	0.97001
3275.52	0.99674	568.416	100.288	3275.52	0.99621	3275.52	0.97003	3275.52	0.96973
3273.46	0.99647	568.898	100.891	3273.46	0.9961	3273.46	0.97065	3273.46	0.96943
3271.4	0.99617	569.38	101.433	3271.4	0.99604	3271.4	0.97085	3271.4	0.96968
3269.35	0.9959	569.862	101.921	3269.35	0.996	3269.35	0.97043	3269.35	0.97021
3267.29	0.99573	570.344	102.359	3267.29	0.99597	3267.29	0.96982	3267.29	0.97053
3265.23	0.99565	570.826	102.752	3265.23	0.99594	3265.23	0.96937	3265.23	0.97055
3263.17	0.99563	571.308	103.104	3263.17	0.99594	3263.17	0.9692	3263.17	0.97061
3261.11	0.99568	571.79	103.418	3261.11	0.996	3261.11	0.96951	3261.11	0.971
3259.05	0.99582	572.273	103.7	3259.05	0.99611	3259.05	0.96996	3259.05	0.9713
3256.99	0.99605	572.755	103.957	3256.99	0.99623	3256.99	0.96999	3256.99	0.97102
3254.93	0.99635	573.237	104.199	3254.93	0.99633	3254.93	0.96971	3254.93	0.97103
3252.88	0.99669	573.719	104.436	3252.88	0.99642	3252.88	0.96961	3252.88	0.97164
3250.82	0.99699	574.201	104.674	3250.82	0.99647	3250.82	0.96965	3250.82	0.97157
3248.76	0.9971	574.683	104.918	3248.76	0.99651	3248.76	0.96969	3248.76	0.97091
3246.7	0.99696	575.165	105.166	3246.7	0.99655	3246.7	0.96976	3246.7	0.97053
3244.64	0.99664	575.647	105.411	3244.64	0.9966	3244.64	0.96999	3244.64	0.9703
3242.58	0.99625	576.13	105.645	3242.58	0.99665	3242.58	0.9703	3242.58	0.97049
3240.52	0.99589	576.612	105.863	3240.52	0.99664	3240.52	0.97016	3240.52	0.97141
3238.46	0.99566	577.094	106.059	3238.46	0.99655	3238.46	0.96961	3238.46	0.97226
3236.41	0.99556	577.576	106.233	3236.41	0.99641	3236.41	0.96946	3236.41	0.97259
3234.35	0.99556	578.058	106.387	3234.35	0.99626	3234.35	0.9696	3234.35	0.97259
3232.29	0.99555	578.54	106.522	3232.29	0.99612	3232.29	0.96971	3232.29	0.97222
3230.23	0.99549	579.022	106.638	3230.23	0.996	3230.23	0.9699	3230.23	0.97164
3228.17	0.99542	579.504	106.736	3228.17	0.99593	3228.17	0.96992	3228.17	0.97113
3226.11	0.99539	579.986	106.816	3226.11	0.99592	3226.11	0.96978	3226.11	0.97042
3224.05	0.99543	580.468	106.881	3224.05	0.99593	3224.05	0.96984	3224.05	0.96992
3221.99	0.99554	580.951	106.934	3221.99	0.99596	3221.99	0.97011	3221.99	0.97061
3219.93	0.99568	581.433	106.983	3219.93	0.996	3219.93	0.97015	3219.93	0.97146
3217.88	0.99579	581.915	107.032	3217.88	0.99601	3217.88	0.96986	3217.88	0.97128
3215.82	0.99586	582.397	107.085	3215.82	0.99596	3215.82	0.96974	3215.82	0.97085
3213.76	0.99591	582.879	107.144	3213.76	0.99584	3213.76	0.97001	3213.76	0.9709
3211.7	0.99595	583.361	107.206	3211.7	0.99564	3211.7	0.97024	3211.7	0.97142
3209.64	0.99598	583.843	107.269	3209.64	0.99543	3209.64	0.97005	3209.64	0.97207
3207.58	0.99597	584.325	107.331	3207.58	0.99524	3207.58	0.9695	3207.58	0.97255
3205.52	0.99592	584.808	107.391	3205.52	0.99515	3205.52	0.96915	3205.52	0.97266
3203.46	0.99576	585.29	107.45	3203.46	0.9952	3203.46	0.96893	3203.46	0.97242
3201.41	0.99548	585.772	107.508	3201.41	0.99539	3201.41	0.96825	3201.41	0.97207
3199.35	0.99512	586.254	107.567	3199.35	0.99567	3199.35	0.9679	3199.35	0.97188
3197.29	0.99478	586.736	107.623	3197.29	0.99594	3197.29	0.96859	3197.29	0.97223
3195.23	0.99451	587.218	107.686	3195.23	0.9961	3195.23	0.96908	3195.23	0.97277
3193.17	0.99439	587.7	107.742	3193.17	0.99611	3193.17	0.96916	3193.17	0.9731
3191.11	0.99445	588.182	107.785	3191.11	0.99597	3191.11	0.96937	3191.11	0.97324
3189.05	0.99469	588.665	107.814	3189.05	0.99575	3189.05	0.96939	3189.05	0.97302
3186.99	0.99506	589.147	107.83	3186.99	0.99553	3186.99	0.96954	3186.99	0.97281
3184.94	0.9954	589.629	107.836	3184.94	0.9954	3184.94	0.96992	3184.94	0.97298
3182.88	0.99562	590.111	107.838	3182.88	0.99536	3182.88	0.97008	3182.88	0.97368
3180.82	0.99568	590.593	107.842	3180.82	0.99535	3180.82	0.97018	3180.82	0.97458
3178.76	0.99561	591.075	107.855	3178.76	0.99534	3178.76	0.97003	3178.76	0.97475
3176.7	0.9955	591.557	107.881	3176.7	0.9953	3176.7	0.96939	3176.7	0.97451
3174.64	0.99543	592.039	107.925	3174.64	0.99524	3174.64	0.96939	3174.64	0.97457
3172.58	0.99549	592.521	107.99	3172.58	0.99521	3172.58	0.97016	3172.58	0.97431
3170.52	0.99566	593.004	108.075	3170.52	0.99523	3170.52	0.97021	3170.52	0.97391
3168.47	0.99583	593.486	108.174	3168.47	0.99531	3168.47	0.9696	3168.47	0.97419
3166.41	0.9959	593.968	108.28	3166.41	0.99542	3166.41	0.96942	3166.41	0.97461
3164.35	0.99585	594.45	108.384	3164.35	0.99554	3164.35	0.9696	3164.35	0.97468
3162.29	0.99572	594.932	108.478	3162.29	0.99565	3162.29	0.9698	3162.29	0.9746
3160.23	0.99559	595.414	108.557	3160.23	0.99576	3160.23	0.97013	3160.23	0.97458
3158.17	0.99552	595.896	108.621	3158.17	0.99592	3158.17	0.97023	3158.17	0.97456
3156.11	0.99557	596.378	108.674	3156.11	0.99614	3156.11	0.9699	3156.11	0.97461
3154.05	0.99569	596.861	108.718	3154.05	0.99638	3154.05	0.96969	3154.05	0.97513
3152	0.99577	597.343	108.759	3152	0.99656	3152	0.97001	3152	0.97607
3149.94	0.99575	597.825	108.798	3149.94	0.99664	3149.94	0.97063	3149.94	0.97713
3147.88	0.99562	598.307	108.836	3147.88	0.9966	3147.88	0.97082	3147.88	0.97758
3145.82	0.99544	598.789	108.875	3145.82	0.99643	3145.82	0.97028	3145.82	0.97715
3143.76	0.99528	599.271	108.914	3143.76	0.99618	3143.76	0.96976	3143.76	0.97674
3141.7	0.99523	599.753	108.957	3141.7	0.99595	3141.7	0.96985	3141.7	0.97676
3139.64	0.99532	600.235	109.003	3139.64	0.99582	3139.64	0.9703	3139.64	0.97688
3137.58	0.99549	600.717	109.055	3137.58	0.99578	3137.58	0.97074	3137.58	0.97698
3135.52	0.99562	601.2	109.11	3135.52	0.99579	3135.52	0.9708	3135.52	0.97716
3133.47	0.99566	601.682	109.167	3133.47	0.99584	3133.47	0.97035	3133.47	0.97745
3131.41	0.99564	602.164	109.22	3131.41	0.99589	3131.41	0.97003	3131.41	0.97793
3129.35	0.99562	602.646	109.266	3129.35	0.99588	3129.35	0.97019	3129.35	0.97824
3127.29	0.99565	603.128	109.303	3127.29	0.99583	3127.29	0.97028	3127.29	0.97788
3125.23	0.99577	603.61	109.333	3125.23	0.99579	3125.23	0.97032	3125.23	0.97714
3123.17	0.99593	604.092	109.357	3123.17	0.99576	3123.17	0.97088	3123.17	0.9766
3121.11	0.996	604.574	109.376	3121.11	0.99572	3121.11	0.97164	3121.11	0.97636
3119.05	0.99588	605.057	109.393	3119.05	0.99568	3119.05	0.97188	3119.05	0.97644
3117	0.99562	605.539	109.404	3117	0.99564	3117	0.97144	3117	0.97688
3114.94	0.99534	606.021	109.409	3114.94	0.99559	3114.94	0.97114	3114.94	0.97766
3112.88	0.99514	606.503	109.407	3112.88	0.99556	3112.88	0.97145	3112.88	0.97834
3110.82	0.99507	606.985	109.397	3110.82	0.99555	3110.82	0.97183	3110.82	0.97837
3108.76	0.99515	607.467	109.384	3108.76	0.99559	3108.76	0.97213	3108.76	0.97788
3106.7	0.99538	607.949	109.37	3106.7	0.99565	3106.7	0.97241	3106.7	0.97773
3104.64	0.99568	608.431	109.359	3104.64	0.99568	3104.64	0.97223	3104.64	0.9784
3102.58	0.99595	608.913	109.352	3102.58	0.99568	3102.58	0.97185	3102.58	0.97915
3100.53	0.99618	609.396	109.345	3100.53	0.99562	3100.53	0.97189	3100.53	0.97932
3098.47	0.99638	609.878	109.334	3098.47	0.99551	3098.47	0.9723	3098.47	0.97898
3096.41	0.99647	610.36	109.314	3096.41	0.99539	3096.41	0.97279	3096.41	0.97881
3094.35	0.99643	610.842	109.282	3094.35	0.99531	3094.35	0.97287	3094.35	0.97929
3092.29	0.99629	611.324	109.234	3092.29	0.99535	3092.29	0.97258	3092.29	0.97958
3090.23	0.99617	611.806	109.17	3090.23	0.99548	3090.23	0.97235	3090.23	0.97924
3088.17	0.99612	612.288	109.093	3088.17	0.99565	3088.17	0.97231	3088.17	0.979
3086.11	0.99616	612.77	109.004	3086.11	0.99578	3086.11	0.97234	3086.11	0.97906
3084.06	0.99627	613.253	108.909	3084.06	0.99585	3084.06	0.97227	3084.06	0.97905
3082	0.99642	613.735	108.815	3082	0.99583	3082	0.97214	3082	0.97891
3079.94	0.99654	614.217	108.733	3079.94	0.99576	3079.94	0.97214	3079.94	0.97904
3077.88	0.99653	614.699	108.676	3077.88	0.99572	3077.88	0.97243	3077.88	0.97957
3075.82	0.99638	615.181	108.653	3075.82	0.99575	3075.82	0.97271	3075.82	0.98018
3073.76	0.99611	615.663	108.672	3073.76	0.9958	3073.76	0.97286	3073.76	0.98021
3071.7	0.99575	616.145	108.727	3071.7	0.99583	3071.7	0.97301	3071.7	0.97952
3069.64	0.99534	616.627	108.801	3069.64	0.99581	3069.64	0.9728	3069.64	0.97902
3067.59	0.99494	617.109	108.872	3067.59	0.99578	3067.59	0.97209	3067.59	0.97923
3065.53	0.99466	617.592	108.915	3065.53	0.99573	3065.53	0.97148	3065.53	0.9798
3063.47	0.99455	618.074	108.915	3063.47	0.99571	3063.47	0.97153	3063.47	0.98037
3061.41	0.9946	618.556	108.873	3061.41	0.99576	3061.41	0.97196	3061.41	0.98084
3059.35	0.99473	619.038	108.8	3059.35	0.99586	3059.35	0.97239	3059.35	0.98109
3057.29	0.99489	619.52	108.718	3057.29	0.99599	3057.29	0.97304	3057.29	0.98106
3055.23	0.99503	620.002	108.643	3055.23	0.9961	3055.23	0.97369	3055.23	0.981
3053.17	0.99512	620.484	108.589	3053.17	0.99616	3053.17	0.9739	3053.17	0.98093
3051.11	0.99521	620.966	108.557	3051.11	0.99614	3051.11	0.97371	3051.11	0.98085
3049.06	0.99534	621.448	108.544	3049.06	0.99603	3049.06	0.9732	3049.06	0.98083
3047	0.99547	621.931	108.543	3047	0.99589	3047	0.97274	3047	0.98067
3044.94	0.99554	622.413	108.543	3044.94	0.99581	3044.94	0.97262	3044.94	0.98054
3042.88	0.99545	622.895	108.54	3042.88	0.99583	3042.88	0.97281	3042.88	0.98102
3040.82	0.99524	623.377	108.529	3040.82	0.99592	3040.82	0.97328	3040.82	0.98167
3038.76	0.99499	623.859	108.508	3038.76	0.99602	3038.76	0.9737	3038.76	0.98186
3036.7	0.9948	624.341	108.479	3036.7	0.99608	3036.7	0.97386	3036.7	0.98179
3034.64	0.99473	624.823	108.439	3034.64	0.99608	3034.64	0.97374	3034.64	0.98147
3032.59	0.99477	625.305	108.389	3032.59	0.996	3032.59	0.97336	3032.59	0.98122
3030.53	0.99485	625.788	108.326	3030.53	0.99588	3030.53	0.97298	3030.53	0.98124
3028.47	0.99488	626.27	108.253	3028.47	0.99581	3028.47	0.97304	3028.47	0.98084
3026.41	0.99482	626.752	108.172	3026.41	0.99577	3026.41	0.97344	3026.41	0.98005
3024.35	0.99468	627.234	108.087	3024.35	0.99571	3024.35	0.97366	3024.35	0.97973
3022.29	0.9945	627.716	108.003	3022.29	0.99561	3022.29	0.97372	3022.29	0.98014
3020.23	0.99428	628.198	107.921	3020.23	0.99549	3020.23	0.97384	3020.23	0.98058
3018.17	0.994	628.68	107.844	3018.17	0.99535	3018.17	0.9737	3018.17	0.98045
3016.12	0.99363	629.162	107.769	3016.12	0.99519	3016.12	0.9735	3016.12	0.98028
3014.06	0.9932	629.644	107.694	3014.06	0.99502	3014.06	0.97345	3014.06	0.98028
3012	0.99279	630.127	107.618	3012	0.99485	3012	0.97333	3012	0.98
3009.94	0.99246	630.609	107.542	3009.94	0.99465	3009.94	0.97322	3009.94	0.97938
3007.88	0.99219	631.091	107.466	3007.88	0.99439	3007.88	0.97315	3007.88	0.9788
3005.82	0.99191	631.573	107.392	3005.82	0.99406	3005.82	0.97318	3005.82	0.97864
3003.76	0.99152	632.055	107.321	3003.76	0.99365	3003.76	0.97347	3003.76	0.97853
3001.7	0.99097	632.537	107.252	3001.7	0.99314	3001.7	0.97384	3001.7	0.97811
2999.65	0.99026	633.019	107.185	2999.65	0.99254	2999.65	0.97385	2999.65	0.97766
2997.59	0.98948	633.501	107.119	2997.59	0.99189	2997.59	0.97349	2997.59	0.97711
2995.53	0.98877	633.984	107.053	2995.53	0.9912	2995.53	0.97309	2995.53	0.9764
2993.47	0.98816	634.466	106.988	2993.47	0.99047	2993.47	0.97257	2993.47	0.97574
2991.41	0.98756	634.948	106.924	2991.41	0.98972	2991.41	0.97188	2991.41	0.97504
2989.35	0.98679	635.43	106.86	2989.35	0.98892	2989.35	0.97125	2989.35	0.97383
2987.29	0.98561	635.912	106.794	2987.29	0.98794	2987.29	0.97044	2987.29	0.97228
2985.23	0.98386	636.394	106.724	2985.23	0.98662	2985.23	0.9696	2985.23	0.97105
2983.18	0.98142	636.876	106.645	2983.18	0.98482	2983.18	0.96914	2983.18	0.96962
2981.12	0.97818	637.358	106.556	2981.12	0.98235	2981.12	0.96875	2981.12	0.96706
2979.06	0.97394	637.841	106.455	2979.06	0.97894	2979.06	0.96794	2979.06	0.96374
2977	0.96822	638.323	106.344	2977	0.9742	2977	0.96634	2977	0.95961
2974.94	0.96012	638.805	106.225	2974.94	0.96748	2974.94	0.9638	2974.94	0.95361
2972.88	0.94851	639.287	106.101	2972.88	0.95786	2972.88	0.96004	2972.88	0.94528
2970.82	0.93268	639.769	105.977	2970.82	0.94473	2970.82	0.95447	2970.82	0.93411
2968.76	0.91311	640.251	105.852	2968.76	0.92837	2968.76	0.94739	2968.76	0.91954
2966.7	0.89164	640.733	105.725	2966.7	0.91028	2966.7	0.93984	2966.7	0.90242
2964.65	0.87076	641.215	105.595	2964.65	0.89258	2964.65	0.93247	2964.65	0.88495
2962.59	0.85242	641.697	105.459	2962.59	0.87714	2962.59	0.92596	2962.59	0.87003
2960.53	0.83724	642.179	105.316	2960.53	0.86484	2960.53	0.92183	2960.53	0.86019
2958.47	0.82457	642.662	105.164	2958.47	0.85544	2958.47	0.92059	2958.47	0.85448
2956.41	0.81344	643.144	105.004	2956.41	0.84817	2956.41	0.91953	2956.41	0.84677
2954.35	0.80403	643.626	104.837	2954.35	0.84283	2954.35	0.91534	2954.35	0.83105
2952.29	0.79841	644.108	104.664	2952.29	0.84061	2952.29	0.90877	2952.29	0.8109
2950.23	0.79981	644.59	104.488	2950.23	0.84361	2950.23	0.90506	2950.23	0.79992
2948.18	0.81049	645.072	104.314	2948.18	0.85329	2948.18	0.90862	2948.18	0.80868
2946.12	0.82985	645.554	104.142	2946.12	0.86902	2946.12	0.91855	2946.12	0.83455
2944.06	0.85409	646.036	103.976	2944.06	0.8879	2944.06	0.93012	2944.06	0.86513
2942	0.87754	646.519	103.814	2942	0.9057	2942	0.93902	2942	0.8887
2939.94	0.89468	647.001	103.649	2939.94	0.91835	2939.94	0.94388	2939.94	0.90103
2937.88	0.90192	647.483	103.473	2937.88	0.9233	2937.88	0.94533	2937.88	0.90356
2935.82	0.89848	647.965	103.273	2935.82	0.92016	2935.82	0.94382	2935.82	0.89845
2933.76	0.88593	648.447	103.039	2933.76	0.91027	2933.76	0.93958	2933.76	0.88651
2931.71	0.86689	648.929	102.765	2931.71	0.89569	2931.71	0.93313	2931.71	0.86832
2929.65	0.84386	649.411	102.453	2929.65	0.87832	2929.65	0.92498	2929.65	0.84594
2927.59	0.81909	649.893	102.111	2927.59	0.85988	2927.59	0.91639	2927.59	0.8225
2925.53	0.79497	650.375	101.757	2925.53	0.84216	2925.53	0.90883	2925.53	0.80069
2923.47	0.77424	650.858	101.406	2923.47	0.82722	2923.47	0.90204	2923.47	0.78142
2921.41	0.75971	651.34	101.07	2921.41	0.8171	2921.41	0.89552	2921.41	0.76447
2919.35	0.75369	651.822	100.756	2919.35	0.81334	2919.35	0.89129	2919.35	0.7534
2917.29	0.75718	652.304	100.464	2917.29	0.8165	2917.29	0.89244	2917.29	0.75619
2915.24	0.76917	652.786	100.189	2915.24	0.82569	2915.24	0.89957	2915.24	0.77519
2913.18	0.7868	653.268	99.9236	2913.18	0.83872	2913.18	0.90922	2913.18	0.80139
2911.12	0.80645	653.75	99.6574	2911.12	0.85297	2911.12	0.9171	2911.12	0.82408
2909.06	0.82524	654.232	99.383	2909.06	0.86647	2909.06	0.92228	2909.06	0.84032
2907	0.84175	654.715	99.0942	2907	0.87834	2907	0.92647	2907	0.85271
2904.94	0.85596	655.197	98.7857	2904.94	0.88869	2904.94	0.93087	2904.94	0.86401
2902.88	0.86853	655.679	98.4526	2902.88	0.89807	2902.88	0.93526	2902.88	0.87541
2900.82	0.88009	656.161	98.0892	2900.82	0.90688	2900.82	0.93954	2900.82	0.88674
2898.76	0.89062	656.643	97.689	2898.76	0.91506	2898.76	0.94369	2898.76	0.89689
2896.71	0.89954	657.125	97.2446	2896.71	0.92209	2896.71	0.9471	2896.71	0.90475
2894.65	0.90611	657.607	96.7494	2894.65	0.92735	2894.65	0.94955	2894.65	0.91
2892.59	0.90999	658.089	96.1975	2892.59	0.9305	2892.59	0.95115	2892.59	0.91274
2890.53	0.91131	658.572	95.5855	2890.53	0.93161	2890.53	0.95158	2890.53	0.91301
2888.47	0.9105	659.054	94.9122	2888.47	0.93101	2888.47	0.95095	2888.47	0.91151
2886.41	0.90818	659.536	94.1782	2886.41	0.92916	2886.41	0.95008	2886.41	0.90956
2884.35	0.90508	660.018	93.3838	2884.35	0.92663	2884.35	0.94911	2884.35	0.90714
2882.29	0.90196	660.5	92.5279	2882.29	0.92407	2882.29	0.94771	2882.29	0.90347
2880.24	0.89937	660.982	91.6072	2880.24	0.92195	2880.24	0.94624	2880.24	0.89932
2878.18	0.89746	661.464	90.6183	2878.18	0.92044	2878.18	0.94563	2878.18	0.89664
2876.12	0.89594	661.946	89.5616	2876.12	0.91935	2876.12	0.94613	2876.12	0.89643
2874.06	0.89447	662.428	88.4467	2874.06	0.91844	2874.06	0.94702	2874.06	0.89737
2872	0.89316	662.91	87.2949	2872	0.9177	2872	0.94711	2872	0.89724
2869.94	0.89281	663.393	86.1371	2869.94	0.9177	2869.94	0.94617	2869.94	0.89527
2867.88	0.89476	663.875	85.0074	2867.88	0.91941	2867.88	0.94556	2867.88	0.89319
2865.82	0.90032	664.357	83.935	2865.82	0.92377	2865.82	0.94699	2865.82	0.89552
2863.77	0.90987	664.839	82.9403	2863.77	0.93108	2863.77	0.95102	2863.77	0.90585
2861.71	0.92238	665.321	82.0371	2861.71	0.94061	2861.71	0.95663	2861.71	0.92187
2859.65	0.93563	665.803	81.2397	2859.65	0.95076	2859.65	0.96188	2859.65	0.93732
2857.59	0.94712	666.285	80.5725	2857.59	0.95963	2857.59	0.96535	2857.59	0.94801
2855.53	0.9549	666.768	80.07	2855.53	0.96567	2855.53	0.96732	2855.53	0.95384
2853.47	0.95788	667.25	79.7571	2853.47	0.96797	2853.47	0.96838	2853.47	0.95573
2851.41	0.95576	667.732	79.5927	2851.41	0.96619	2851.41	0.96831	2851.41	0.95393
2849.35	0.94888	668.214	79.4155	2849.35	0.96056	2849.35	0.967	2849.35	0.94883
2847.3	0.93814	668.696	79.0121	2847.3	0.9518	2847.3	0.96437	2847.3	0.94071
2845.24	0.92512	669.178	78.3117	2845.24	0.94128	2845.24	0.95987	2845.24	0.92975
2843.18	0.91217	669.66	77.4231	2843.18	0.93095	2843.18	0.95402	2843.18	0.91724
2841.12	0.90222	670.142	76.4763	2841.12	0.92313	2841.12	0.94899	2841.12	0.90613
2839.06	0.89797	670.624	75.5298	2839.06	0.91991	2839.06	0.94675	2839.06	0.9007
2837	0.90084	671.106	74.5891	2837	0.92232	2837	0.94829	2837	0.90426
2834.94	0.91023	671.589	73.6427	2834.94	0.92985	2834.94	0.95321	2834.94	0.91591
2832.88	0.92383	672.071	72.6802	2832.88	0.94065	2832.88	0.95934	2832.88	0.93088
2830.83	0.93851	672.553	71.695	2830.83	0.95228	2830.83	0.96455	2830.83	0.94435
2828.77	0.95153	673.035	70.6813	2828.77	0.96265	2828.77	0.96837	2828.77	0.95403
2826.71	0.96137	673.517	69.6308	2826.71	0.97052	2826.71	0.97121	2826.71	0.96042
2824.65	0.96785	673.999	68.5336	2824.65	0.97571	2824.65	0.97314	2824.65	0.96475
2822.59	0.97172	674.481	67.382	2822.59	0.97881	2822.59	0.9742	2822.59	0.96765
2820.53	0.97403	674.963	66.1761	2820.53	0.98063	2820.53	0.97485	2820.53	0.96976
2818.47	0.97557	675.446	64.927	2818.47	0.98183	2818.47	0.97558	2818.47	0.9713
2816.41	0.97673	675.928	63.6561	2816.41	0.98277	2816.41	0.97636	2816.41	0.97221
2814.35	0.97763	676.41	62.3908	2814.35	0.98361	2814.35	0.97676	2814.35	0.9731
2812.3	0.97831	676.892	61.1587	2812.3	0.98438	2812.3	0.97676	2812.3	0.97435
2810.24	0.9789	677.374	59.9842	2810.24	0.98512	2810.24	0.97679	2810.24	0.97546
2808.18	0.97954	677.856	58.8879	2808.18	0.98589	2808.18	0.97718	2808.18	0.97624
2806.12	0.98033	678.338	57.8895	2806.12	0.98669	2806.12	0.97779	2806.12	0.97697
2804.06	0.9813	678.82	57.0113	2804.06	0.98742	2804.06	0.9783	2804.06	0.97771
2802	0.98237	679.303	56.2784	2802	0.98797	2802	0.97865	2802	0.97835
2799.94	0.98343	679.785	55.7153	2799.94	0.98832	2799.94	0.97886	2799.94	0.97887
2797.88	0.98434	680.267	55.3395	2797.88	0.98853	2797.88	0.97901	2797.88	0.97928
2795.83	0.98506	680.749	55.1567	2795.83	0.98868	2795.83	0.97924	2795.83	0.97994
2793.77	0.9856	681.231	55.1603	2793.77	0.98893	2793.77	0.97947	2793.77	0.98082
2791.71	0.98604	681.713	55.3362	2791.71	0.98937	2791.71	0.97971	2791.71	0.98142
2789.65	0.98646	682.195	55.6704	2789.65	0.98999	2789.65	0.98009	2789.65	0.9818
2787.59	0.98692	682.677	56.1549	2787.59	0.99067	2787.59	0.98051	2787.59	0.98218
2785.53	0.98743	683.159	56.7897	2785.53	0.99127	2785.53	0.98083	2785.53	0.9823
2783.47	0.98795	683.641	57.5789	2783.47	0.99177	2783.47	0.98113	2783.47	0.98228
2781.41	0.98841	684.124	58.5255	2781.41	0.99216	2781.41	0.98157	2781.41	0.98249
2779.36	0.98874	684.606	59.6275	2779.36	0.99246	2779.36	0.98206	2779.36	0.98271
2777.3	0.9889	685.088	60.877	2777.3	0.99271	2777.3	0.9822	2777.3	0.98295
2775.24	0.98894	685.57	62.2631	2775.24	0.99291	2775.24	0.98211	2775.24	0.98366
2773.18	0.98894	686.052	63.7755	2773.18	0.99308	2773.18	0.98217	2773.18	0.98445
2771.12	0.98899	686.534	65.4051	2771.12	0.9932	2771.12	0.98217	2771.12	0.98467
2769.06	0.98912	687.016	67.1425	2769.06	0.9933	2769.06	0.98229	2769.06	0.98468
2767	0.98929	687.499	68.9736	2767	0.99338	2767	0.9829	2767	0.98478
2764.94	0.98948	687.981	70.8765	2764.94	0.99348	2764.94	0.98339	2764.94	0.98485
2762.89	0.98963	688.463	72.8216	2762.89	0.9936	2762.89	0.98349	2762.89	0.985
2760.83	0.98973	688.945	74.775	2760.83	0.99371	2760.83	0.98367	2760.83	0.98524
2758.77	0.98978	689.427	76.7039	2758.77	0.99378	2758.77	0.9839	2758.77	0.98531
2756.71	0.98983	689.909	78.5797	2756.71	0.99381	2756.71	0.98401	2756.71	0.98519
2754.65	0.98988	690.391	80.3794	2754.65	0.99379	2754.65	0.98401	2754.65	0.98524
2752.59	0.98992	690.873	82.0832	2752.59	0.99372	2752.59	0.98376	2752.59	0.9854
2750.53	0.98994	691.355	83.6724	2750.53	0.99363	2750.53	0.98349	2750.53	0.98522
2748.47	0.98993	691.837	85.1276	2748.47	0.99355	2748.47	0.9836	2748.47	0.98483
2746.42	0.9899	692.32	86.4287	2746.42	0.99351	2746.42	0.98379	2746.42	0.98457
2744.36	0.98985	692.802	87.556	2744.36	0.99353	2744.36	0.98362	2744.36	0.98452
2742.3	0.98975	693.284	88.4897	2742.3	0.99358	2742.3	0.9834	2742.3	0.98454
2740.24	0.98955	693.766	89.2083	2740.24	0.99362	2740.24	0.98356	2740.24	0.9846
2738.18	0.98925	694.248	89.6867	2738.18	0.99361	2738.18	0.98388	2738.18	0.98448
2736.12	0.98885	694.73	89.8959	2736.12	0.99348	2736.12	0.98404	2736.12	0.98423
2734.06	0.98841	695.212	89.8072	2734.06	0.99318	2734.06	0.98394	2734.06	0.98426
2732	0.98793	695.694	89.4002	2732	0.9927	2732	0.98365	2732	0.98454
2729.94	0.98748	696.177	88.6726	2729.94	0.99209	2729.94	0.98349	2729.94	0.98444
2727.89	0.98709	696.659	87.6489	2727.89	0.99146	2727.89	0.98334	2727.89	0.98362
2725.83	0.9868	697.141	86.3844	2725.83	0.99094	2725.83	0.98299	2725.83	0.9828
2723.77	0.98666	697.623	84.9627	2723.77	0.99064	2723.77	0.98273	2723.77	0.98268
2721.71	0.98671	698.105	83.4866	2721.71	0.99064	2721.71	0.98267	2721.71	0.98296
2719.65	0.98694	698.587	82.0655	2719.65	0.99091	2719.65	0.9828	2719.65	0.98294
2717.59	0.98731	699.069	80.7995	2717.59	0.99134	2717.59	0.98338	2717.59	0.98269
2715.53	0.98776	699.551	79.7662	2715.53	0.99181	2715.53	0.98402	2715.53	0.98302
2713.47	0.98819	700.034	79.0112	2713.47	0.99225	2713.47	0.98437	2713.47	0.98395
2711.42	0.98853	700.516	78.5468	2711.42	0.99263	2711.42	0.98477	2711.42	0.98483
2709.36	0.98875	700.998	78.3578	2709.36	0.99292	2709.36	0.98527	2709.36	0.98539
2707.3	0.98891	701.48	78.4123	2707.3	0.99314	2707.3	0.98545	2707.3	0.98578
2705.24	0.98905	701.962	78.6736	2705.24	0.99332	2705.24	0.98525	2705.24	0.9861
2703.18	0.98921	702.444	79.1089	2703.18	0.99347	2703.18	0.98513	2703.18	0.98619
2701.12	0.98938	702.926	79.6945	2701.12	0.99362	2701.12	0.98545	2701.12	0.98592
2699.06	0.98959	703.408	80.4152	2699.06	0.99376	2699.06	0.9859	2699.06	0.98586
2697	0.98978	703.89	81.2628	2697	0.9939	2697	0.98587	2697	0.98633
2694.95	0.98989	704.373	82.2312	2694.95	0.99401	2694.95	0.98561	2694.95	0.98655
2692.89	0.98987	704.855	83.3132	2692.89	0.99408	2692.89	0.98577	2692.89	0.98636
2690.83	0.98976	705.337	84.497	2690.83	0.9941	2690.83	0.98629	2690.83	0.98637
2688.77	0.98961	705.819	85.7644	2688.77	0.99407	2688.77	0.98652	2688.77	0.98654
2686.71	0.9895	706.301	87.0903	2686.71	0.99399	2686.71	0.98622	2686.71	0.98659
2684.65	0.98944	706.783	88.4444	2684.65	0.99388	2684.65	0.98579	2684.65	0.98662
2682.59	0.98943	707.265	89.7938	2682.59	0.99376	2682.59	0.98567	2682.59	0.9866
2680.53	0.98942	707.747	91.1071	2680.53	0.99365	2680.53	0.98574	2680.53	0.9865
2678.48	0.9894	708.23	92.3571	2678.48	0.99359	2678.48	0.98581	2678.48	0.98652
2676.42	0.98934	708.712	93.5215	2676.42	0.99357	2676.42	0.98598	2676.42	0.98656
2674.36	0.98927	709.194	94.5811	2674.36	0.9936	2674.36	0.98641	2674.36	0.98643
2672.3	0.98923	709.676	95.517	2672.3	0.99362	2672.3	0.98673	2672.3	0.98625
2670.24	0.98924	710.158	96.3086	2670.24	0.99361	2670.24	0.98649	2670.24	0.98615
2668.18	0.98927	710.64	96.9333	2668.18	0.99355	2668.18	0.98614	2668.18	0.98625
2666.12	0.98929	711.122	97.3694	2666.12	0.99345	2666.12	0.98615	2666.12	0.98648
2664.06	0.98929	711.604	97.6002	2664.06	0.99333	2664.06	0.98596	2664.06	0.98655
2662.01	0.98931	712.086	97.6164	2662.01	0.99325	2662.01	0.98539	2662.01	0.98641
2659.95	0.98934	712.568	97.4172	2659.95	0.99321	2659.95	0.98529	2659.95	0.98613
2657.89	0.98942	713.051	97.0085	2657.89	0.99322	2657.89	0.98586	2657.89	0.98574
2655.83	0.98953	713.533	96.4	2655.83	0.9933	2655.83	0.98637	2655.83	0.98543
2653.77	0.98964	714.015	95.6038	2653.77	0.99344	2653.77	0.98641	2653.77	0.98553
2651.71	0.98973	714.497	94.6343	2651.71	0.99358	2651.71	0.98621	2651.71	0.986
2649.65	0.98978	714.979	93.5098	2649.65	0.99366	2649.65	0.98605	2649.65	0.9864
2647.59	0.98979	715.461	92.2545	2647.59	0.99366	2647.59	0.98616	2647.59	0.98672
2645.53	0.9898	715.943	90.8986	2645.53	0.9936	2645.53	0.98646	2645.53	0.98712
2643.48	0.98982	716.426	89.4761	2643.48	0.99351	2643.48	0.98659	2643.48	0.98716
2641.42	0.98989	716.908	88.0209	2641.42	0.99346	2641.42	0.98655	2641.42	0.98696
2639.36	0.99	717.39	86.5621	2639.36	0.9935	2639.36	0.98639	2639.36	0.98697
2637.3	0.99014	717.872	85.1197	2637.3	0.99363	2637.3	0.98608	2637.3	0.98688
2635.24	0.99028	718.354	83.7022	2635.24	0.99378	2635.24	0.98591	2635.24	0.98693
2633.18	0.99038	718.836	82.3064	2633.18	0.99387	2633.18	0.98629	2633.18	0.98754
2631.12	0.99039	719.318	80.9197	2631.12	0.99385	2631.12	0.9869	2631.12	0.9881
2629.06	0.99026	719.8	79.5264	2629.06	0.99374	2629.06	0.98712	2629.06	0.98801
2627.01	0.99001	720.282	78.1147	2627.01	0.9936	2627.01	0.98722	2627.01	0.98756
2624.95	0.98971	720.764	76.6834	2624.95	0.99355	2624.95	0.98755	2624.95	0.98722
2622.89	0.98947	721.247	75.2436	2622.89	0.99362	2622.89	0.98791	2622.89	0.98708
2620.83	0.98935	721.729	73.817	2620.83	0.99381	2620.83	0.98832	2620.83	0.987
2618.77	0.98941	722.211	72.4302	2618.77	0.99408	2618.77	0.98868	2618.77	0.98706
2616.71	0.98959	722.693	71.1095	2616.71	0.99437	2616.71	0.98876	2616.71	0.98713
2614.65	0.98983	723.175	69.8783	2614.65	0.99461	2614.65	0.98856	2614.65	0.98696
2612.59	0.99008	723.657	68.7558	2612.59	0.99476	2612.59	0.98804	2612.59	0.98712
2610.54	0.99033	724.139	67.7591	2610.54	0.99484	2610.54	0.98745	2610.54	0.98768
2608.48	0.9906	724.621	66.9042	2608.48	0.99488	2608.48	0.98762	2608.48	0.98788
2606.42	0.99086	725.104	66.2077	2606.42	0.99487	2606.42	0.98825	2606.42	0.98806
2604.36	0.99107	725.586	65.6861	2604.36	0.99481	2604.36	0.98835	2604.36	0.98875
2602.3	0.99115	726.068	65.3541	2602.3	0.99471	2602.3	0.98824	2602.3	0.98912
2600.24	0.99105	726.55	65.2215	2600.24	0.99459	2600.24	0.98834	2600.24	0.98879
2598.18	0.9908	727.032	65.2926	2598.18	0.99446	2598.18	0.98816	2598.18	0.98843
2596.12	0.9905	727.514	65.5659	2596.12	0.9943	2596.12	0.98766	2596.12	0.98853
2594.07	0.99027	727.996	66.0362	2594.07	0.99412	2594.07	0.9876	2594.07	0.9891
2592.01	0.99013	728.478	66.6967	2592.01	0.99394	2592.01	0.98826	2592.01	0.98924
2589.95	0.99004	728.961	67.5395	2589.95	0.99377	2589.95	0.98869	2589.95	0.98835
2587.89	0.98997	729.443	68.5547	2587.89	0.99362	2587.89	0.9884	2587.89	0.98738
2585.83	0.98991	729.925	69.7282	2585.83	0.9935	2585.83	0.98809	2585.83	0.98729
2583.77	0.98985	730.407	71.0404	2583.77	0.99346	2583.77	0.98802	2583.77	0.98762
2581.71	0.9898	730.889	72.4658	2581.71	0.99347	2581.71	0.98809	2581.71	0.98756
2579.65	0.98983	731.371	73.9751	2579.65	0.99351	2579.65	0.9882	2579.65	0.98743
2577.59	0.98995	731.853	75.5374	2577.59	0.99354	2577.59	0.98818	2577.59	0.98743
2575.54	0.9901	732.335	77.1222	2575.54	0.9936	2575.54	0.98839	2575.54	0.9869
2573.48	0.99025	732.817	78.6999	2573.48	0.9937	2573.48	0.98909	2573.48	0.98626
2571.42	0.99046	733.3	80.2407	2571.42	0.99387	2571.42	0.98971	2571.42	0.98672
2569.36	0.99078	733.782	81.7145	2569.36	0.99414	2569.36	0.98972	2569.36	0.98808
2567.3	0.99117	734.264	83.0911	2567.3	0.9945	2567.3	0.98983	2567.3	0.98887
2565.24	0.99158	734.746	84.3396	2565.24	0.99493	2565.24	0.9903	2565.24	0.98861
2563.18	0.99193	735.228	85.4288	2563.18	0.99532	2563.18	0.98993	2563.18	0.98836
2561.12	0.99217	735.71	86.3244	2561.12	0.99558	2561.12	0.98911	2561.12	0.98869
2559.07	0.99222	736.192	86.985	2559.07	0.99568	2559.07	0.98938	2559.07	0.98946
2557.01	0.99206	736.674	87.3597	2557.01	0.99564	2557.01	0.99015	2557.01	0.99005
2554.95	0.99178	737.157	87.388	2554.95	0.99552	2554.95	0.99023	2554.95	0.98974
2552.89	0.99149	737.639	87.0084	2552.89	0.99538	2552.89	0.98983	2552.89	0.98928
2550.83	0.99127	738.121	86.1725	2550.83	0.99527	2550.83	0.98967	2550.83	0.98913
2548.77	0.99118	738.603	84.8646	2548.77	0.99523	2548.77	0.98967	2548.77	0.98903
2546.71	0.99122	739.085	83.1193	2546.71	0.99526	2546.71	0.98923	2546.71	0.9892
2544.65	0.99133	739.567	81.0324	2544.65	0.99533	2544.65	0.98889	2544.65	0.98937
2542.6	0.99135	740.049	78.7596	2542.6	0.99539	2542.6	0.98946	2542.6	0.98946
2540.54	0.99119	740.531	76.5022	2540.54	0.99546	2540.54	0.99068	2540.54	0.98954
2538.48	0.99086	741.013	74.4794	2538.48	0.99551	2538.48	0.99134	2538.48	0.98928
2536.42	0.99047	741.495	72.8944	2536.42	0.99549	2536.42	0.99077	2536.42	0.98932
2534.36	0.9902	741.978	71.8999	2534.36	0.99541	2534.36	0.98993	2534.36	0.98992
2532.3	0.99015	742.46	71.5737	2532.3	0.99531	2532.3	0.98962	2532.3	0.99006
2530.24	0.99035	742.942	71.9103	2530.24	0.99524	2530.24	0.98976	2530.24	0.98987
2528.18	0.99072	743.424	72.8318	2528.18	0.9952	2528.18	0.98993	2528.18	0.98988
2526.13	0.99108	743.906	74.2109	2526.13	0.99517	2526.13	0.98953	2526.13	0.98977
2524.07	0.99133	744.388	75.9006	2524.07	0.99519	2524.07	0.98917	2524.07	0.98948
2522.01	0.9915	744.87	77.7601	2522.01	0.99525	2522.01	0.98953	2522.01	0.98935
2519.95	0.99166	745.352	79.6754	2519.95	0.99534	2519.95	0.99018	2519.95	0.98966
2517.89	0.99186	745.835	81.5681	2517.89	0.99546	2517.89	0.99087	2517.89	0.98979
2515.83	0.9921	746.317	83.3978	2515.83	0.99562	2515.83	0.9915	2515.83	0.98932
2513.77	0.99231	746.799	85.1551	2513.77	0.99573	2513.77	0.9917	2513.77	0.98946
2511.71	0.99245	747.281	86.851	2511.71	0.99574	2511.71	0.99135	2511.71	0.99076
2509.66	0.99247	747.763	88.5033	2509.66	0.99568	2509.66	0.99066	2509.66	0.99168
2507.6	0.99236	748.245	90.1256	2507.6	0.99564	2507.6	0.99002	2507.6	0.99156
2505.54	0.99223	748.727	91.7193	2505.54	0.99567	2505.54	0.98982	2505.54	0.99099
2503.48	0.99212	749.209	93.2708	2503.48	0.99581	2503.48	0.9902	2503.48	0.99005
2501.42	0.99209	749.692	94.7548	2501.42	0.99605	2501.42	0.99103	2501.42	0.98931
2499.36	0.99216	750.174	96.1404	2499.36	0.99635	2499.36	0.99192	2499.36	0.9897
2497.3	0.99232	750.656	97.3994	2497.3	0.99664	2497.3	0.99229	2497.3	0.99101
2495.24	0.99253	751.138	98.5132	2495.24	0.99685	2495.24	0.99211	2495.24	0.9919
2493.18	0.99272	751.62	99.4755	2493.18	0.99698	2493.18	0.99177	2493.18	0.99162
2491.13	0.99284	752.102	100.293	2491.13	0.99705	2491.13	0.99109	2491.13	0.99096
2489.07	0.99286	752.584	100.981	2489.07	0.99707	2489.07	0.99013	2489.07	0.99064
2487.01	0.99281	753.066	101.562	2487.01	0.99704	2487.01	0.98982	2487.01	0.99027
2484.95	0.99273	753.548	102.059	2484.95	0.99697	2484.95	0.99031	2484.95	0.98966
2482.89	0.99264	754.031	102.496	2482.89	0.99686	2482.89	0.9908	2482.89	0.98927
2480.83	0.99255	754.513	102.89	2480.83	0.99674	2480.83	0.99103	2480.83	0.98958
2478.77	0.99251	754.995	103.256	2478.77	0.99663	2478.77	0.9912	2478.77	0.99033
2476.71	0.9925	755.477	103.602	2476.71	0.99652	2476.71	0.99136	2476.71	0.99085
2474.66	0.99249	755.959	103.932	2474.66	0.99644	2474.66	0.99137	2474.66	0.9908
2472.6	0.99248	756.441	104.245	2472.6	0.99639	2472.6	0.9913	2472.6	0.99037
2470.54	0.99246	756.923	104.537	2470.54	0.99637	2470.54	0.99142	2470.54	0.99041
2468.48	0.9924	757.405	104.804	2468.48	0.99633	2468.48	0.99167	2468.48	0.99078
2466.42	0.99224	757.888	105.042	2466.42	0.99623	2466.42	0.99171	2466.42	0.99052
2464.36	0.99205	758.37	105.25	2464.36	0.99609	2464.36	0.99128	2464.36	0.98996
2462.3	0.99193	758.852	105.428	2462.3	0.99594	2462.3	0.99068	2462.3	0.98971
2460.24	0.99193	759.334	105.58	2460.24	0.99579	2460.24	0.99073	2460.24	0.98956
2458.19	0.99202	759.816	105.709	2458.19	0.99565	2458.19	0.99159	2458.19	0.98901
2456.13	0.99213	760.298	105.823	2456.13	0.99554	2456.13	0.99217	2456.13	0.98827
2454.07	0.99219	760.78	105.923	2454.07	0.99547	2454.07	0.99191	2454.07	0.98807
2452.01	0.99214	761.262	106.014	2452.01	0.99541	2452.01	0.99114	2452.01	0.98855
2449.95	0.99197	761.744	106.103	2449.95	0.99538	2449.95	0.9905	2449.95	0.98932
2447.89	0.99177	762.227	106.195	2447.89	0.99542	2447.89	0.99087	2447.89	0.98998
2445.83	0.99163	762.709	106.297	2445.83	0.99554	2445.83	0.99167	2445.83	0.99058
2443.77	0.99163	763.191	106.414	2443.77	0.99571	2443.77	0.99198	2443.77	0.99097
2441.72	0.99172	763.673	106.547	2441.72	0.99588	2441.72	0.9922	2441.72	0.99091
2439.66	0.99186	764.155	106.696	2439.66	0.99604	2439.66	0.99237	2439.66	0.99057
2437.6	0.99201	764.637	106.858	2437.6	0.99618	2437.6	0.99149	2437.6	0.98979
2435.54	0.99213	765.119	107.031	2435.54	0.99631	2435.54	0.98979	2435.54	0.989
2433.48	0.99215	765.601	107.215	2433.48	0.99641	2433.48	0.98923	2433.48	0.98865
2431.42	0.99206	766.083	107.411	2431.42	0.99647	2431.42	0.99025	2431.42	0.98858
2429.36	0.99188	766.566	107.621	2429.36	0.99652	2429.36	0.99152	2429.36	0.98874
2427.3	0.99164	767.048	107.847	2427.3	0.99657	2427.3	0.99205	2427.3	0.98895
2425.25	0.9914	767.53	108.085	2425.25	0.99662	2425.25	0.9918	2425.25	0.98925
2423.19	0.99124	768.012	108.329	2423.19	0.99665	2423.19	0.9918	2423.19	0.9896
2421.13	0.99122	768.494	108.572	2421.13	0.99663	2421.13	0.99234	2421.13	0.98981
2419.07	0.99132	768.976	108.805	2419.07	0.99652	2419.07	0.9925	2419.07	0.99017
2417.01	0.99147	769.458	109.023	2417.01	0.99634	2417.01	0.99238	2417.01	0.99053
2414.95	0.99162	769.94	109.224	2414.95	0.99616	2414.95	0.9926	2414.95	0.99073
2412.89	0.99168	770.423	109.407	2412.89	0.9961	2412.89	0.99271	2412.89	0.99098
2410.83	0.99164	770.905	109.573	2410.83	0.99623	2410.83	0.99227	2410.83	0.99103
2408.77	0.99155	771.387	109.722	2408.77	0.99655	2408.77	0.99168	2408.77	0.9906
2406.72	0.99154	771.869	109.853	2406.72	0.99693	2406.72	0.9915	2406.72	0.99005
2404.66	0.99164	772.351	109.963	2404.66	0.99722	2404.66	0.99176	2404.66	0.98985
2402.6	0.99188	772.833	110.05	2402.6	0.99731	2402.6	0.99227	2402.6	0.99005
2400.54	0.99216	773.315	110.118	2400.54	0.99721	2400.54	0.99275	2400.54	0.99023
2398.48	0.99238	773.797	110.17	2398.48	0.99696	2398.48	0.99275	2398.48	0.99004
2396.42	0.99244	774.279	110.213	2396.42	0.99673	2396.42	0.9925	2396.42	0.98988
2394.36	0.99237	774.762	110.252	2394.36	0.99663	2394.36	0.99269	2394.36	0.99006
2392.3	0.99221	775.244	110.289	2392.3	0.99666	2392.3	0.99294	2392.3	0.99034
2390.25	0.99203	775.726	110.324	2390.25	0.99672	2390.25	0.99291	2390.25	0.99064
2388.19	0.9919	776.208	110.353	2388.19	0.99677	2388.19	0.99299	2388.19	0.99089
2386.13	0.99187	776.69	110.374	2386.13	0.99678	2386.13	0.99314	2386.13	0.99085
2384.07	0.99185	777.172	110.387	2384.07	0.99677	2384.07	0.99329	2384.07	0.99071
2382.01	0.99171	777.654	110.395	2382.01	0.9968	2382.01	0.99341	2382.01	0.99062
2379.95	0.9915	778.136	110.401	2379.95	0.99691	2379.95	0.9931	2379.95	0.99026
2377.89	0.99134	778.619	110.408	2377.89	0.99706	2377.89	0.99252	2377.89	0.98989
2375.83	0.99129	779.101	110.418	2375.83	0.9972	2375.83	0.99213	2375.83	0.99009
2373.78	0.99128	779.583	110.429	2373.78	0.99727	2373.78	0.99198	2373.78	0.99068
2371.72	0.99133	780.065	110.438	2371.72	0.99724	2371.72	0.99115	2371.72	0.99124
2369.66	0.9914	780.547	110.442	2369.66	0.99703	2369.66	0.98987	2369.66	0.99131
2367.6	0.99138	781.029	110.441	2367.6	0.99666	2367.6	0.99027	2367.6	0.99066
2365.54	0.99113	781.511	110.436	2365.54	0.99618	2365.54	0.99224	2365.54	0.99009
2363.48	0.99078	781.993	110.429	2363.48	0.9956	2363.48	0.99436	2363.48	0.99031
2361.42	0.99051	782.476	110.423	2361.42	0.99501	2361.42	0.99571	2361.42	0.99063
2359.36	0.99035	782.958	110.418	2359.36	0.99462	2359.36	0.99545	2359.36	0.98992
2357.31	0.99021	783.44	110.412	2357.31	0.99456	2357.31	0.99438	2357.31	0.98901
2355.25	0.99014	783.922	110.402	2355.25	0.99481	2355.25	0.99305	2355.25	0.98906
2353.19	0.99017	784.404	110.385	2353.19	0.99523	2353.19	0.99182	2353.19	0.98927
2351.13	0.99023	784.886	110.364	2351.13	0.99568	2351.13	0.99225	2351.13	0.98957
2349.07	0.99029	785.368	110.341	2349.07	0.99603	2349.07	0.99361	2349.07	0.99015
2347.01	0.99044	785.85	110.318	2347.01	0.99621	2347.01	0.99427	2347.01	0.99069
2344.95	0.99071	786.332	110.299	2344.95	0.99622	2344.95	0.99357	2344.95	0.99099
2342.89	0.99102	786.814	110.282	2342.89	0.9962	2342.89	0.99273	2342.89	0.99073
2340.84	0.99129	787.297	110.263	2340.84	0.99629	2340.84	0.99342	2340.84	0.98985
2338.78	0.99154	787.779	110.238	2338.78	0.99654	2338.78	0.99422	2338.78	0.98902
2336.72	0.99172	788.261	110.203	2336.72	0.99688	2336.72	0.99392	2336.72	0.9888
2334.66	0.99168	788.743	110.158	2334.66	0.9972	2334.66	0.99327	2334.66	0.98884
2332.6	0.99144	789.225	110.106	2332.6	0.99734	2332.6	0.99302	2332.6	0.98853
2330.54	0.99109	789.707	110.053	2330.54	0.99718	2330.54	0.99302	2330.54	0.98838
2328.48	0.99076	790.189	110.004	2328.48	0.99671	2328.48	0.99246	2328.48	0.98831
2326.42	0.99052	790.671	109.96	2326.42	0.996	2326.42	0.99132	2326.42	0.98761
2324.36	0.99045	791.154	109.92	2324.36	0.99524	2324.36	0.9907	2324.36	0.98745
2322.31	0.99052	791.636	109.881	2322.31	0.99459	2322.31	0.99104	2322.31	0.98805
2320.25	0.99057	792.118	109.838	2320.25	0.99417	2320.25	0.99131	2320.25	0.98883
2318.19	0.99051	792.6	109.79	2318.19	0.994	2318.19	0.99065	2318.19	0.98978
2316.13	0.99037	793.082	109.739	2316.13	0.99404	2316.13	0.98983	2316.13	0.98989
2314.07	0.99028	793.564	109.687	2314.07	0.99423	2314.07	0.99014	2314.07	0.98935
2312.01	0.99032	794.046	109.638	2312.01	0.99448	2312.01	0.99079	2312.01	0.98925
2309.95	0.99054	794.528	109.59	2309.95	0.99471	2309.95	0.99096	2309.95	0.98951
2307.89	0.99089	795.01	109.54	2307.89	0.99492	2307.89	0.99122	2307.89	0.98945
2305.84	0.99123	795.493	109.485	2305.84	0.99511	2305.84	0.99128	2305.84	0.98888
2303.78	0.99145	795.975	109.42	2303.78	0.99525	2303.78	0.99081	2303.78	0.9886
2301.72	0.99156	796.457	109.345	2301.72	0.99532	2301.72	0.99073	2301.72	0.98919
2299.66	0.99158	796.939	109.263	2299.66	0.99531	2299.66	0.99159	2299.66	0.9897
2297.6	0.9915	797.421	109.179	2297.6	0.99521	2297.6	0.9923	2297.6	0.98941
2295.54	0.99129	797.903	109.097	2295.54	0.99505	2295.54	0.99211	2295.54	0.98889
2293.48	0.99094	798.385	109.019	2293.48	0.99493	2293.48	0.99171	2293.48	0.98837
2291.42	0.9905	798.867	108.944	2291.42	0.99492	2291.42	0.99163	2291.42	0.9881
2289.37	0.99004	799.35	108.868	2289.37	0.99504	2289.37	0.99128	2289.37	0.98845
2287.31	0.98968	799.832	108.788	2287.31	0.99516	2287.31	0.99093	2287.31	0.98917
2285.25	0.98948	800.314	108.702	2285.25	0.99517	2285.25	0.99152	2285.25	0.98975
2283.19	0.98946	800.796	108.609	2283.19	0.99501	2283.19	0.99201	2283.19	0.98957
2281.13	0.98956	801.278	108.512	2281.13	0.99476	2281.13	0.99114	2281.13	0.98875
2279.07	0.98965	801.76	108.411	2279.07	0.99458	2279.07	0.99034	2279.07	0.98812
2277.01	0.9897	802.242	108.307	2277.01	0.99462	2277.01	0.99087	2277.01	0.9878
2274.95	0.98975	802.724	108.197	2274.95	0.99488	2274.95	0.99146	2274.95	0.98739
2272.9	0.98987	803.207	108.079	2272.9	0.9952	2272.9	0.99153	2272.9	0.98697
2270.84	0.99003	803.689	107.952	2270.84	0.99539	2270.84	0.99195	2270.84	0.9869
2268.78	0.99021	804.171	107.818	2268.78	0.99538	2268.78	0.9928	2268.78	0.98709
2266.72	0.99047	804.653	107.68	2266.72	0.99524	2266.72	0.99376	2266.72	0.98766
2264.66	0.99075	805.135	107.543	2264.66	0.99517	2264.66	0.99423	2264.66	0.98857
2262.6	0.99092	805.617	107.41	2262.6	0.99536	2262.6	0.9938	2262.6	0.98892
2260.54	0.99091	806.099	107.279	2260.54	0.99584	2260.54	0.99366	2260.54	0.98839
2258.48	0.99074	806.581	107.145	2258.48	0.99644	2258.48	0.99379	2258.48	0.98831
2256.42	0.99048	807.063	106.998	2256.42	0.99686	2256.42	0.9934	2256.42	0.98977
2254.37	0.99013	807.545	106.831	2254.37	0.99694	2254.37	0.99331	2254.37	0.99134
2252.31	0.98976	808.028	106.64	2252.31	0.99671	2252.31	0.99333	2252.31	0.99168
2250.25	0.98949	808.51	106.421	2250.25	0.99638	2250.25	0.99294	2250.25	0.99099
2248.19	0.9894	808.992	106.176	2248.19	0.99622	2248.19	0.99261	2248.19	0.98988
2246.13	0.98948	809.474	105.907	2246.13	0.99635	2246.13	0.99269	2246.13	0.98911
2244.07	0.98976	809.956	105.612	2244.07	0.9967	2244.07	0.99285	2244.07	0.98838
2242.01	0.99029	810.438	105.286	2242.01	0.9971	2242.01	0.99264	2242.01	0.98771
2239.95	0.99103	810.92	104.924	2239.95	0.99735	2239.95	0.99207	2239.95	0.9877
2237.9	0.99181	811.403	104.52	2237.9	0.99735	2237.9	0.99144	2237.9	0.98817
2235.84	0.99239	811.885	104.071	2235.84	0.99716	2235.84	0.99126	2235.84	0.98914
2233.78	0.9926	812.367	103.582	2233.78	0.99702	2233.78	0.99148	2233.78	0.99007
2231.72	0.99251	812.849	103.064	2231.72	0.99705	2231.72	0.99165	2231.72	0.99029
2229.66	0.99232	813.331	102.537	2229.66	0.9972	2229.66	0.99221	2229.66	0.9905
2227.6	0.9922	813.813	102.026	2227.6	0.99731	2227.6	0.99366	2227.6	0.99113
2225.54	0.9922	814.295	101.556	2225.54	0.99726	2225.54	0.99484	2225.54	0.99124
2223.48	0.99224	814.777	101.156	2223.48	0.99694	2223.48	0.9943	2223.48	0.99046
2221.43	0.99221	815.259	100.844	2221.43	0.99642	2221.43	0.99339	2221.43	0.99043
2219.37	0.99196	815.742	100.635	2219.37	0.99586	2219.37	0.99365	2219.37	0.99216
2217.31	0.99141	816.224	100.529	2217.31	0.99539	2217.31	0.99305	2217.31	0.99417
2215.25	0.99077	816.706	100.517	2215.25	0.99503	2215.25	0.99096	2215.25	0.99424
2213.19	0.99039	817.188	100.576	2213.19	0.99468	2213.19	0.99008	2213.19	0.99173
2211.13	0.99044	817.67	100.679	2211.13	0.99432	2211.13	0.99107	2211.13	0.98877
2209.07	0.9908	818.152	100.794	2209.07	0.99391	2209.07	0.99257	2209.07	0.98761
2207.01	0.99133	818.634	100.896	2207.01	0.99353	2207.01	0.99376	2207.01	0.98797
2204.96	0.99191	819.116	100.965	2204.96	0.99333	2204.96	0.99406	2204.96	0.98893
2202.9	0.99233	819.598	100.994	2202.9	0.99337	2202.9	0.9944	2202.9	0.99004
2200.84	0.99234	820.081	100.987	2200.84	0.9936	2200.84	0.99574	2200.84	0.98963
2198.78	0.99205	820.563	100.957	2198.78	0.99394	2198.78	0.99642	2198.78	0.98754
2196.72	0.99172	821.045	100.919	2196.72	0.99427	2196.72	0.99591	2196.72	0.98703
2194.66	0.99148	821.527	100.891	2194.66	0.99456	2194.66	0.9948	2194.66	0.98891
2192.6	0.99137	822.009	100.886	2192.6	0.99488	2192.6	0.99314	2192.6	0.99072
2190.54	0.99143	822.491	100.916	2190.54	0.99517	2190.54	0.99173	2190.54	0.99194
2188.49	0.99165	822.973	100.989	2188.49	0.99544	2188.49	0.99108	2188.49	0.99308
2186.43	0.99184	823.455	101.11	2186.43	0.99576	2186.43	0.99067	2186.43	0.99263
2184.37	0.99177	823.938	101.283	2184.37	0.99616	2184.37	0.99097	2184.37	0.99052
2182.31	0.99141	824.42	101.509	2182.31	0.99663	2182.31	0.99266	2182.31	0.98917
2180.25	0.99091	824.902	101.784	2180.25	0.99701	2180.25	0.99442	2180.25	0.98898
2178.19	0.99032	825.384	102.101	2178.19	0.99728	2178.19	0.99436	2178.19	0.98956
2176.13	0.98957	825.866	102.448	2176.13	0.99736	2176.13	0.99234	2176.13	0.98975
2174.07	0.98846	826.348	102.81	2174.07	0.99695	2174.07	0.99142	2174.07	0.98868
2172.01	0.98699	826.83	103.172	2172.01	0.996	2172.01	0.99223	2172.01	0.98845
2169.96	0.98555	827.312	103.521	2169.96	0.99488	2169.96	0.99209	2169.96	0.98858
2167.9	0.9847	827.794	103.849	2167.9	0.99403	2167.9	0.99106	2167.9	0.98788
2165.84	0.98492	828.277	104.152	2165.84	0.9937	2165.84	0.99028	2165.84	0.98643
2163.78	0.98657	828.759	104.428	2163.78	0.99399	2163.78	0.98986	2163.78	0.98321
2161.72	0.98957	829.241	104.675	2161.72	0.99496	2161.72	0.99012	2161.72	0.98333
2159.66	0.99317	829.723	104.894	2159.66	0.99638	2159.66	0.99218	2159.66	0.99017
2157.6	0.99617	830.205	105.084	2157.6	0.99767	2157.6	0.99595	2157.6	0.99612
2155.54	0.99778	830.687	105.245	2155.54	0.99851	2155.54	0.99868	2155.54	0.99634
2153.49	0.99794	831.169	105.381	2153.49	0.99896	2153.49	0.99902	2153.49	0.99338
2151.43	0.99698	831.651	105.497	2151.43	0.99915	2151.43	0.99781	2151.43	0.99098
2149.37	0.99536	832.134	105.598	2149.37	0.99907	2149.37	0.996	2149.37	0.98912
2147.31	0.99371	832.616	105.69	2147.31	0.99878	2147.31	0.99524	2147.31	0.98748
2145.25	0.99263	833.098	105.773	2145.25	0.99847	2145.25	0.9964	2145.25	0.98858
2143.19	0.99236	833.58	105.847	2143.19	0.99823	2143.19	0.99852	2143.19	0.99159
2141.13	0.99269	834.062	105.91	2141.13	0.99801	2141.13	1	2141.13	0.9927
2139.07	0.99322	834.544	105.961	2139.07	0.99791	2139.07	0.9996	2139.07	0.99122
2137.02	0.99369	835.026	106.002	2137.02	0.99806	2137.02	0.99813	2137.02	0.98976
2134.96	0.9939	835.508	106.037	2134.96	0.99846	2134.96	0.99729	2134.96	0.99049
2132.9	0.99367	835.99	106.072	2132.9	0.99888	2132.9	0.99685	2132.9	0.99201
2130.84	0.99304	836.472	106.112	2130.84	0.99911	2130.84	0.9959	2130.84	0.99197
2128.78	0.99228	836.955	106.16	2128.78	0.99905	2128.78	0.99522	2128.78	0.99175
2126.72	0.99172	837.437	106.213	2126.72	0.99875	2126.72	0.99502	2126.72	0.99269
2124.66	0.99148	837.919	106.267	2124.66	0.9983	2124.66	0.99462	2124.66	0.99315
2122.6	0.99142	838.401	106.319	2122.6	0.99783	2122.6	0.99428	2122.6	0.9917
2120.55	0.99152	838.883	106.365	2120.55	0.99741	2120.55	0.99381	2120.55	0.98984
2118.49	0.99182	839.365	106.406	2118.49	0.99703	2118.49	0.99303	2118.49	0.98951
2116.43	0.99224	839.847	106.444	2116.43	0.99666	2116.43	0.99322	2116.43	0.98989
2114.37	0.99258	840.33	106.478	2114.37	0.99628	2114.37	0.99411	2114.37	0.98995
2112.31	0.9928	840.812	106.511	2112.31	0.99591	2112.31	0.99404	2112.31	0.99002
2110.25	0.99292	841.294	106.538	2110.25	0.99563	2110.25	0.99397	2110.25	0.99027
2108.19	0.99296	841.776	106.558	2108.19	0.99558	2108.19	0.99526	2108.19	0.99036
2106.13	0.99288	842.258	106.568	2106.13	0.99579	2106.13	0.99626	2106.13	0.98994
2104.08	0.99272	842.74	106.568	2104.08	0.99613	2104.08	0.99568	2104.08	0.98862
2102.02	0.99261	843.222	106.562	2102.02	0.99646	2102.02	0.99458	2102.02	0.98728
2099.96	0.99248	843.704	106.554	2099.96	0.99672	2099.96	0.99403	2099.96	0.98726
2097.9	0.99219	844.186	106.549	2097.9	0.99686	2097.9	0.99452	2097.9	0.98818
2095.84	0.99178	844.669	106.549	2095.84	0.99687	2095.84	0.99511	2095.84	0.98977
2093.78	0.99143	845.151	106.552	2093.78	0.99683	2093.78	0.99497	2093.78	0.99135
2091.72	0.99126	845.633	106.557	2091.72	0.99691	2091.72	0.99505	2091.72	0.99153
2089.66	0.99128	846.115	106.559	2089.66	0.99715	2089.66	0.99485	2089.66	0.99086
2087.6	0.99151	846.597	106.559	2087.6	0.99747	2087.6	0.99382	2087.6	0.9905
2085.55	0.9919	847.079	106.557	2085.55	0.99779	2085.55	0.99314	2085.55	0.99037
2083.49	0.99224	847.561	106.556	2083.49	0.99802	2083.49	0.99289	2083.49	0.99016
2081.43	0.99233	848.043	106.558	2081.43	0.99799	2081.43	0.99332	2081.43	0.99035
2079.37	0.99215	848.525	106.564	2079.37	0.99762	2079.37	0.99479	2079.37	0.99091
2077.31	0.99178	849.008	106.572	2077.31	0.99698	2077.31	0.99566	2077.31	0.99099
2075.25	0.9913	849.49	106.579	2075.25	0.99623	2075.25	0.99562	2075.25	0.99055
2073.19	0.99084	849.972	106.582	2073.19	0.99557	2073.19	0.99577	2073.19	0.98983
2071.13	0.99059	850.454	106.582	2071.13	0.99518	2071.13	0.99558	2071.13	0.98955
2069.08	0.99071	850.936	106.579	2069.08	0.99512	2069.08	0.99459	2069.08	0.99001
2067.02	0.99125	851.418	106.577	2067.02	0.99534	2067.02	0.99396	2067.02	0.99024
2064.96	0.99209	851.9	106.578	2064.96	0.99566	2064.96	0.99388	2064.96	0.99029
2062.9	0.99295	852.382	106.58	2062.9	0.99586	2062.9	0.9931	2062.9	0.99097
2060.84	0.99348	852.865	106.582	2060.84	0.99583	2060.84	0.99171	2060.84	0.99131
2058.78	0.99339	853.347	106.578	2058.78	0.99555	2058.78	0.9912	2058.78	0.98989
2056.72	0.9927	853.829	106.566	2056.72	0.99511	2056.72	0.99193	2056.72	0.98847
2054.66	0.99166	854.311	106.545	2054.66	0.99459	2054.66	0.99263	2054.66	0.98865
2052.61	0.99074	854.793	106.518	2052.61	0.99409	2052.61	0.993	2052.61	0.98928
2050.55	0.99041	855.275	106.491	2050.55	0.99375	2050.55	0.99395	2050.55	0.98937
2048.49	0.99083	855.757	106.469	2048.49	0.99373	2048.49	0.99503	2048.49	0.98836
2046.43	0.99177	856.239	106.455	2046.43	0.99411	2046.43	0.99541	2046.43	0.98806
2044.37	0.99278	856.721	106.448	2044.37	0.9949	2044.37	0.99575	2044.37	0.99033
2042.31	0.99359	857.204	106.444	2042.31	0.99602	2042.31	0.99564	2042.31	0.99146
2040.25	0.99416	857.686	106.443	2040.25	0.99721	2040.25	0.99388	2040.25	0.98854
2038.19	0.9946	858.168	106.443	2038.19	0.99823	2038.19	0.99183	2038.19	0.98568
2036.14	0.99505	858.65	106.446	2036.14	0.99886	2036.14	0.99105	2036.14	0.98618
2034.08	0.99558	859.132	106.455	2034.08	0.99901	2034.08	0.99168	2034.08	0.98743
2032.02	0.9961	859.614	106.472	2032.02	0.99872	2032.02	0.99311	2032.02	0.98847
2029.96	0.9963	860.096	106.499	2029.96	0.99806	2029.96	0.99546	2029.96	0.99132
2027.9	0.99589	860.578	106.532	2027.9	0.99723	2027.9	0.99859	2027.9	0.99391
2025.84	0.99483	861.061	106.568	2025.84	0.99657	2025.84	1	2025.84	0.9932
2023.78	0.99337	861.543	106.602	2023.78	0.99631	2023.78	0.99889	2023.78	0.99126
2021.72	0.99188	862.025	106.632	2021.72	0.9965	2021.72	0.99753	2021.72	0.99045
2019.67	0.99071	862.507	106.66	2019.67	0.99702	2019.67	0.99716	2019.67	0.98956
2017.61	0.99015	862.989	106.689	2017.61	0.99762	2017.61	0.99642	2017.61	0.98905
2015.55	0.99032	863.471	106.721	2015.55	0.99794	2015.55	0.99589	2015.55	0.99012
2013.49	0.99105	863.953	106.759	2013.49	0.99767	2013.49	0.99585	2013.49	0.99108
2011.43	0.99199	864.435	106.8	2011.43	0.99684	2011.43	0.99426	2011.43	0.99151
2009.37	0.99279	864.918	106.84	2009.37	0.99579	2009.37	0.99307	2009.37	0.99229
2007.31	0.99319	865.399	106.874	2007.31	0.99478	2007.31	0.99331	2007.31	0.99388
2005.25	0.9931	865.882	106.903	2005.25	0.994	2005.25	0.99348	2005.25	0.99499
2003.19	0.99263	866.364	106.927	2003.19	0.99365	2003.19	0.99483	2003.19	0.99339
2001.14	0.99215	866.846	106.949	2001.14	0.99387	2001.14	0.99621	2001.14	0.99061
1999.08	0.99193	867.328	106.972	1999.08	0.99449	1999.08	0.99587	1999.08	0.98949
1997.02	0.99208	867.81	106.996	1997.02	0.99527	1997.02	0.99592	1997.02	0.99017
1994.96	0.99253	868.292	107.018	1994.96	0.99598	1994.96	0.99742	1994.96	0.9908
1992.9	0.99299	868.774	107.033	1992.9	0.99631	1992.9	0.9981	1992.9	0.99019
1990.84	0.993	869.256	107.037	1990.84	0.99602	1990.84	0.99672	1990.84	0.98942
1988.78	0.99236	869.739	107.028	1988.78	0.99528	1988.78	0.99492	1988.78	0.98966
1986.72	0.99129	870.221	107.007	1986.72	0.99456	1986.72	0.99351	1986.72	0.98992
1984.67	0.99037	870.703	106.978	1984.67	0.9943	1984.67	0.99271	1984.67	0.98948
1982.61	0.99005	871.185	106.946	1982.61	0.99464	1982.61	0.99274	1982.61	0.98882
1980.55	0.99064	871.667	106.914	1980.55	0.99545	1980.55	0.99271	1980.55	0.98815
1978.49	0.99218	872.149	106.883	1978.49	0.99644	1978.49	0.99352	1978.49	0.98814
1976.43	0.99423	872.631	106.851	1976.43	0.99716	1976.43	0.99559	1976.43	0.9898
1974.37	0.99604	873.113	106.815	1974.37	0.99728	1974.37	0.99636	1974.37	0.99349
1972.31	0.99712	873.596	106.773	1972.31	0.99697	1972.31	0.99567	1972.31	0.99597
1970.25	0.99738	874.078	106.727	1970.25	0.99664	1970.25	0.99491	1970.25	0.99496
1968.2	0.99695	874.56	106.678	1968.2	0.9966	1968.2	0.99487	1968.2	0.99298
1966.14	0.99603	875.042	106.628	1966.14	0.99689	1966.14	0.99562	1966.14	0.99089
1964.08	0.99491	875.524	106.579	1964.08	0.99743	1964.08	0.9972	1964.08	0.99011
1962.02	0.99393	876.006	106.53	1962.02	0.99807	1962.02	0.9995	1962.02	0.99185
1959.96	0.99326	876.488	106.478	1959.96	0.9986	1959.96	1	1959.96	0.99335
1957.9	0.99298	876.97	106.418	1957.9	0.99886	1957.9	0.99721	1957.9	0.99335
1955.84	0.99315	877.452	106.35	1955.84	0.99888	1955.84	0.99399	1955.84	0.99311
1953.78	0.99366	877.935	106.271	1953.78	0.99874	1953.78	0.99356	1953.78	0.99297
1951.73	0.99426	878.417	106.182	1951.73	0.9985	1951.73	0.99488	1951.73	0.99289
1949.67	0.99469	878.899	106.078	1949.67	0.99813	1949.67	0.99591	1949.67	0.9935
1947.61	0.99479	879.381	105.953	1947.61	0.99765	1947.61	0.99635	1947.61	0.99424
1945.55	0.99452	879.863	105.794	1945.55	0.99712	1945.55	0.996	1945.55	0.99454
1943.49	0.99397	880.345	105.587	1943.49	0.99671	1943.49	0.99597	1943.49	0.9951
1941.43	0.99337	880.827	105.313	1941.43	0.99655	1941.43	0.99717	1941.43	0.99523
1939.37	0.99294	881.309	104.962	1939.37	0.9966	1939.37	0.99783	1939.37	0.99451
1937.31	0.99278	881.792	104.529	1937.31	0.99678	1937.31	0.99692	1937.31	0.99408
1935.26	0.99281	882.274	104.022	1935.26	0.99704	1935.26	0.99594	1935.26	0.99337
1933.2	0.99293	882.756	103.465	1933.2	0.99732	1933.2	0.99582	1933.2	0.99179
1931.14	0.9931	883.238	102.892	1931.14	0.99766	1931.14	0.99582	1931.14	0.99154
1929.08	0.99324	883.72	102.347	1929.08	0.99811	1929.08	0.99609	1929.08	0.99342
1927.02	0.99331	884.202	101.882	1927.02	0.99867	1927.02	0.99681	1927.02	0.99487
1924.96	0.99335	884.684	101.542	1924.96	0.99915	1924.96	0.99711	1924.96	0.99472
1922.9	0.99345	885.166	101.367	1922.9	0.99934	1922.9	0.99711	1922.9	0.99386
1920.84	0.99358	885.648	101.376	1920.84	0.99917	1920.84	0.99734	1920.84	0.99266
1918.78	0.99363	886.131	101.569	1918.78	0.99871	1918.78	0.9971	1918.78	0.99197
1916.73	0.99355	886.613	101.921	1916.73	0.99816	1916.73	0.99674	1916.73	0.99184
1914.67	0.99336	887.095	102.392	1914.67	0.99776	1914.67	0.99698	1914.67	0.9915
1912.61	0.99312	887.577	102.93	1912.61	0.99767	1912.61	0.99709	1912.61	0.99161
1910.55	0.9929	888.059	103.484	1910.55	0.99784	1910.55	0.99721	1910.55	0.99239
1908.49	0.99276	888.541	104.009	1908.49	0.99811	1908.49	0.99762	1908.49	0.993
1906.43	0.99267	889.023	104.473	1906.43	0.99833	1906.43	0.99741	1906.43	0.99313
1904.37	0.99256	889.505	104.864	1904.37	0.99845	1904.37	0.99716	1904.37	0.99305
1902.31	0.99239	889.987	105.178	1902.31	0.99848	1902.31	0.99792	1902.31	0.9928
1900.26	0.99216	890.47	105.424	1900.26	0.99843	1900.26	0.9985	1900.26	0.99286
1898.2	0.99187	890.952	105.612	1898.2	0.99835	1898.2	0.99829	1898.2	0.99348
1896.14	0.99163	891.434	105.751	1896.14	0.99826	1896.14	0.99795	1896.14	0.99359
1894.08	0.99154	891.916	105.851	1894.08	0.9982	1894.08	0.99761	1894.08	0.99304
1892.02	0.99163	892.398	105.918	1892.02	0.99821	1892.02	0.99784	1892.02	0.99283
1889.96	0.99189	892.88	105.962	1889.96	0.99827	1889.96	0.99836	1889.96	0.99293
1887.9	0.9923	893.362	105.992	1887.9	0.99839	1887.9	0.99849	1887.9	0.99326
1885.84	0.9928	893.845	106.019	1885.84	0.99853	1885.84	0.99874	1885.84	0.99369
1883.79	0.99327	894.327	106.049	1883.79	0.99868	1883.79	0.99879	1883.79	0.99363
1881.73	0.9936	894.809	106.084	1881.73	0.99879	1881.73	0.99814	1881.73	0.99333
1879.67	0.99375	895.291	106.124	1879.67	0.99883	1879.67	0.99727	1879.67	0.99334
1877.61	0.99371	895.773	106.163	1877.61	0.99879	1877.61	0.99691	1877.61	0.99338
1875.55	0.99346	896.255	106.198	1875.55	0.99867	1875.55	0.99738	1875.55	0.99342
1873.49	0.99308	896.737	106.225	1873.49	0.99847	1873.49	0.99808	1873.49	0.99364
1871.43	0.9927	897.219	106.246	1871.43	0.99821	1871.43	0.99814	1871.43	0.99351
1869.37	0.99241	897.701	106.264	1869.37	0.99793	1869.37	0.99785	1869.37	0.99278
1867.32	0.9923	898.183	106.282	1867.32	0.99768	1867.32	0.99818	1867.32	0.99234
1865.26	0.99242	898.666	106.301	1865.26	0.99749	1865.26	0.99877	1865.26	0.99274
1863.2	0.99276	899.148	106.319	1863.2	0.99738	1863.2	0.99884	1863.2	0.9934
1861.14	0.99318	899.63	106.332	1861.14	0.99736	1861.14	0.99849	1861.14	0.99397
1859.08	0.99354	900.112	106.336	1859.08	0.99741	1859.08	0.99809	1859.08	0.99416
1857.02	0.99372	900.594	106.331	1857.02	0.99751	1857.02	0.99765	1857.02	0.99375
1854.96	0.99365	901.076	106.32	1854.96	0.99765	1854.96	0.99764	1854.96	0.99359
1852.9	0.99337	901.558	106.305	1852.9	0.99779	1852.9	0.998	1852.9	0.99404
1850.84	0.99299	902.04	106.293	1850.84	0.99789	1850.84	0.99822	1850.84	0.99422
1848.79	0.99265	902.523	106.284	1848.79	0.9979	1848.79	0.99846	1848.79	0.99394
1846.73	0.99243	903.005	106.278	1846.73	0.99788	1846.73	0.99825	1846.73	0.99356
1844.67	0.99234	903.487	106.27	1844.67	0.99786	1844.67	0.99753	1844.67	0.99356
1842.61	0.99238	903.969	106.259	1842.61	0.99788	1842.61	0.99736	1842.61	0.99427
1840.55	0.99251	904.451	106.242	1840.55	0.99795	1840.55	0.99754	1840.55	0.99487
1838.49	0.99268	904.933	106.221	1838.49	0.99806	1838.49	0.99783	1838.49	0.9948
1836.43	0.99284	905.415	106.2	1836.43	0.9982	1836.43	0.99826	1836.43	0.99436
1834.37	0.99297	905.897	106.18	1834.37	0.99831	1834.37	0.99837	1834.37	0.99413
1832.32	0.99306	906.38	106.163	1832.32	0.99836	1832.32	0.99817	1832.32	0.99365
1830.26	0.99312	906.862	106.147	1830.26	0.99838	1830.26	0.99775	1830.26	0.99267
1828.2	0.99321	907.344	106.13	1828.2	0.99837	1828.2	0.99747	1828.2	0.99211
1826.14	0.99339	907.826	106.109	1826.14	0.99836	1826.14	0.99778	1826.14	0.9924
1824.08	0.99368	908.308	106.083	1824.08	0.99837	1824.08	0.99861	1824.08	0.99305
1822.02	0.99401	908.79	106.054	1822.02	0.9984	1822.02	0.99938	1822.02	0.99347
1819.96	0.99428	909.272	106.026	1819.96	0.99846	1819.96	0.99953	1819.96	0.99397
1817.9	0.99435	909.754	106.002	1817.9	0.99851	1817.9	0.9993	1817.9	0.99472
1815.85	0.99422	910.236	105.983	1815.85	0.99853	1815.85	0.99923	1815.85	0.99508
1813.79	0.99395	910.718	105.964	1813.79	0.99851	1813.79	0.99946	1813.79	0.99483
1811.73	0.99364	911.201	105.944	1811.73	0.99847	1811.73	0.9998	1811.73	0.99428
1809.67	0.99337	911.683	105.916	1809.67	0.99843	1809.67	1	1809.67	0.99387
1807.61	0.99321	912.165	105.882	1807.61	0.99841	1807.61	0.99992	1807.61	0.99387
1805.55	0.99312	912.647	105.841	1805.55	0.99841	1805.55	0.99968	1805.55	0.99411
1803.49	0.99306	913.129	105.798	1803.49	0.99842	1803.49	0.99919	1803.49	0.99424
1801.43	0.99306	913.611	105.757	1801.43	0.99842	1801.43	0.99847	1801.43	0.99385
1799.38	0.99315	914.093	105.72	1799.38	0.99841	1799.38	0.99813	1799.38	0.99314
1797.32	0.99331	914.576	105.688	1797.32	0.99839	1797.32	0.99843	1797.32	0.99295
1795.26	0.9935	915.058	105.658	1795.26	0.99837	1795.26	0.9987	1795.26	0.99301
1793.2	0.99367	915.54	105.628	1793.2	0.99839	1793.2	0.99877	1793.2	0.99265
1791.14	0.99374	916.022	105.597	1791.14	0.99844	1791.14	0.99926	1791.14	0.99261
1789.08	0.99366	916.504	105.566	1789.08	0.99849	1789.08	0.99985	1789.08	0.99326
1787.02	0.99349	916.986	105.538	1787.02	0.9985	1787.02	0.99989	1787.02	0.99374
1784.96	0.99333	917.468	105.513	1784.96	0.99844	1784.96	0.99967	1784.96	0.99382
1782.91	0.99316	917.95	105.492	1782.91	0.99834	1782.91	0.99955	1782.91	0.99358
1780.85	0.99295	918.432	105.473	1780.85	0.99822	1780.85	0.99938	1780.85	0.99331
1778.79	0.9927	918.915	105.452	1778.79	0.99812	1778.79	0.99915	1778.79	0.99314
1776.73	0.99246	919.397	105.425	1776.73	0.99808	1776.73	0.99924	1776.73	0.99308
1774.67	0.99226	919.879	105.393	1774.67	0.99809	1774.67	0.99937	1774.67	0.99302
1772.61	0.99219	920.361	105.358	1772.61	0.99815	1772.61	0.99904	1772.61	0.99275
1770.55	0.99231	920.843	105.324	1770.55	0.99823	1770.55	0.99893	1770.55	0.99245
1768.49	0.99259	921.325	105.295	1768.49	0.99827	1768.49	0.99939	1768.49	0.9924
1766.43	0.99292	921.807	105.272	1766.43	0.99826	1766.43	0.99972	1766.43	0.99269
1764.38	0.99318	922.289	105.254	1764.38	0.99821	1764.38	0.99945	1764.38	0.99315
1762.32	0.99335	922.771	105.237	1762.32	0.99814	1762.32	0.99882	1762.32	0.99338
1760.26	0.99343	923.254	105.218	1760.26	0.99808	1760.26	0.99877	1760.26	0.99333
1758.2	0.99345	923.736	105.197	1758.2	0.99803	1758.2	0.99911	1758.2	0.99332
1756.14	0.99341	924.218	105.174	1756.14	0.99802	1756.14	0.99924	1756.14	0.9932
1754.08	0.99332	924.7	105.153	1754.08	0.99801	1754.08	0.99933	1754.08	0.99265
1752.02	0.99316	925.182	105.137	1752.02	0.99799	1752.02	0.99942	1752.02	0.99185
1749.96	0.99295	925.664	105.127	1749.96	0.99793	1749.96	0.99924	1749.96	0.99117
1747.91	0.99275	926.146	105.12	1747.91	0.99783	1747.91	0.99868	1747.91	0.99113
1745.85	0.99263	926.628	105.111	1745.85	0.99771	1745.85	0.99817	1745.85	0.99142
1743.79	0.99264	927.111	105.099	1743.79	0.99761	1743.79	0.99782	1743.79	0.99158
1741.73	0.99275	927.593	105.079	1741.73	0.99753	1741.73	0.99741	1741.73	0.99163
1739.67	0.99287	928.075	105.056	1739.67	0.99745	1739.67	0.99711	1739.67	0.99147
1737.61	0.99293	928.557	105.03	1737.61	0.99737	1737.61	0.99672	1737.61	0.99072
1735.55	0.99288	929.039	105.007	1735.55	0.99728	1735.55	0.99585	1735.55	0.98937
1733.49	0.99275	929.521	104.988	1733.49	0.99719	1733.49	0.99501	1733.49	0.98841
1731.44	0.99261	930.003	104.971	1731.44	0.99711	1731.44	0.99469	1731.44	0.98894
1729.38	0.99254	930.485	104.953	1729.38	0.99703	1729.38	0.99424	1729.38	0.98991
1727.32	0.99257	930.967	104.931	1727.32	0.99699	1727.32	0.99376	1727.32	0.9906
1725.26	0.99264	931.45	104.904	1725.26	0.99697	1725.26	0.99325	1725.26	0.99047
1723.2	0.9927	931.932	104.873	1723.2	0.99694	1723.2	0.99249	1723.2	0.98973
1721.14	0.99272	932.414	104.844	1721.14	0.99691	1721.14	0.99181	1721.14	0.98905
1719.08	0.99273	932.896	104.819	1719.08	0.99686	1719.08	0.99103	1719.08	0.98826
1717.02	0.99276	933.378	104.802	1717.02	0.99681	1717.02	0.98951	1717.02	0.98763
1714.97	0.99283	933.86	104.79	1714.97	0.99675	1714.97	0.9882	1714.97	0.98802
1712.91	0.99287	934.342	104.782	1712.91	0.99668	1712.91	0.98776	1712.91	0.98834
1710.85	0.99281	934.824	104.772	1710.85	0.99656	1710.85	0.98753	1710.85	0.98818
1708.79	0.99259	935.307	104.76	1708.79	0.99639	1708.79	0.98693	1708.79	0.98784
1706.73	0.99222	935.789	104.745	1706.73	0.99616	1706.73	0.98599	1706.73	0.98728
1704.67	0.99181	936.271	104.73	1704.67	0.99591	1704.67	0.9855	1704.67	0.98657
1702.61	0.99152	936.753	104.717	1702.61	0.99566	1702.61	0.98554	1702.61	0.98585
1700.55	0.99146	937.235	104.708	1700.55	0.99547	1700.55	0.98525	1700.55	0.98476
1698.5	0.99159	937.717	104.702	1698.5	0.99538	1698.5	0.98451	1698.5	0.98381
1696.44	0.99179	938.199	104.695	1696.44	0.99537	1696.44	0.98455	1696.44	0.98372
1694.38	0.99194	938.681	104.684	1694.38	0.99539	1694.38	0.98514	1694.38	0.98394
1692.32	0.99196	939.163	104.668	1692.32	0.99541	1692.32	0.98519	1692.32	0.98384
1690.26	0.99187	939.646	104.648	1690.26	0.9954	1690.26	0.98457	1690.26	0.98316
1688.2	0.99179	940.128	104.627	1688.2	0.99537	1688.2	0.98372	1688.2	0.98212
1686.14	0.99185	940.61	104.608	1686.14	0.99535	1686.14	0.98331	1686.14	0.98112
1684.08	0.9921	941.092	104.593	1684.08	0.99535	1684.08	0.98353	1684.08	0.98047
1682.02	0.99247	941.574	104.581	1682.02	0.99543	1682.02	0.98403	1682.02	0.98065
1679.97	0.99282	942.056	104.569	1679.97	0.99559	1679.97	0.98421	1679.97	0.98092
1677.91	0.99304	942.538	104.552	1677.91	0.99577	1677.91	0.984	1677.91	0.98089
1675.85	0.99306	943.02	104.531	1675.85	0.99594	1675.85	0.9834	1675.85	0.98029
1673.79	0.9929	943.503	104.507	1673.79	0.99607	1673.79	0.98284	1673.79	0.97918
1671.73	0.99268	943.985	104.482	1671.73	0.99614	1671.73	0.98245	1671.73	0.97818
1669.67	0.99252	944.467	104.46	1669.67	0.99613	1669.67	0.98191	1669.67	0.97707
1667.61	0.9925	944.949	104.444	1667.61	0.99605	1667.61	0.98164	1667.61	0.97593
1665.55	0.99259	945.431	104.433	1665.55	0.99587	1665.55	0.98152	1665.55	0.97482
1663.5	0.99268	945.913	104.424	1663.5	0.99561	1663.5	0.98078	1663.5	0.97337
1661.44	0.99271	946.395	104.414	1661.44	0.99525	1661.44	0.97943	1661.44	0.97208
1659.38	0.99261	946.877	104.402	1659.38	0.99486	1659.38	0.97832	1659.38	0.97134
1657.32	0.9924	947.359	104.387	1657.32	0.99446	1657.32	0.97744	1657.32	0.97056
1655.26	0.99213	947.842	104.373	1655.26	0.99413	1655.26	0.97639	1655.26	0.96973
1653.2	0.99193	948.324	104.361	1653.2	0.9939	1653.2	0.97465	1653.2	0.96937
1651.14	0.99189	948.806	104.353	1651.14	0.99384	1651.14	0.9736	1651.14	0.96937
1649.08	0.99201	949.288	104.347	1649.08	0.9939	1649.08	0.97337	1649.08	0.96894
1647.03	0.99226	949.77	104.34	1647.03	0.99401	1647.03	0.97341	1647.03	0.96854
1644.97	0.99256	950.252	104.328	1644.97	0.99412	1644.97	0.97402	1644.97	0.969
1642.91	0.99283	950.734	104.309	1642.91	0.9942	1642.91	0.97415	1642.91	0.96955
1640.85	0.99297	951.216	104.285	1640.85	0.99424	1640.85	0.9736	1640.85	0.96954
1638.79	0.99298	951.698	104.258	1638.79	0.9942	1638.79	0.97257	1638.79	0.96899
1636.73	0.99287	952.181	104.231	1636.73	0.99414	1636.73	0.97129	1636.73	0.96829
1634.67	0.99271	952.663	104.207	1634.67	0.99412	1634.67	0.9709	1634.67	0.96811
1632.61	0.99258	953.145	104.187	1632.61	0.99412	1632.61	0.97123	1632.61	0.96825
1630.56	0.99251	953.627	104.167	1630.56	0.99409	1630.56	0.97102	1630.56	0.96809
1628.5	0.99252	954.109	104.146	1628.5	0.99401	1628.5	0.97007	1628.5	0.96764
1626.44	0.99257	954.591	104.122	1626.44	0.99384	1626.44	0.96867	1626.44	0.96697
1624.38	0.99267	955.073	104.097	1624.38	0.99356	1624.38	0.96709	1624.38	0.96592
1622.32	0.99278	955.555	104.072	1622.32	0.99317	1622.32	0.96556	1622.32	0.96446
1620.26	0.99289	956.038	104.05	1620.26	0.99273	1620.26	0.96436	1620.26	0.96313
1618.2	0.99297	956.52	104.033	1618.2	0.99231	1618.2	0.96287	1618.2	0.96175
1616.14	0.99306	957.002	104.018	1616.14	0.99193	1616.14	0.96041	1616.14	0.95977
1614.09	0.99317	957.484	104.004	1614.09	0.99159	1614.09	0.95786	1614.09	0.95792
1612.03	0.99329	957.966	103.986	1612.03	0.99126	1612.03	0.95559	1612.03	0.95598
1609.97	0.99339	958.448	103.962	1609.97	0.99088	1609.97	0.95309	1609.97	0.95331
1607.91	0.99349	958.93	103.933	1607.91	0.99039	1607.91	0.95014	1607.91	0.94991
1605.85	0.99359	959.412	103.901	1605.85	0.9898	1605.85	0.94701	1605.85	0.94588
1603.79	0.99367	959.894	103.869	1603.79	0.98913	1603.79	0.94399	1603.79	0.94085
1601.73	0.99373	960.377	103.839	1601.73	0.98842	1601.73	0.94108	1601.73	0.93463
1599.67	0.9938	960.859	103.811	1599.67	0.9877	1599.67	0.93821	1599.67	0.92768
1597.61	0.99386	961.341	103.783	1597.61	0.98697	1597.61	0.93494	1597.61	0.92054
1595.56	0.9939	961.823	103.754	1595.56	0.98624	1595.56	0.9311	1595.56	0.9132
1593.5	0.9939	962.305	103.722	1593.5	0.98548	1593.5	0.92724	1593.5	0.90583
1591.44	0.99389	962.787	103.688	1591.44	0.98471	1591.44	0.92379	1591.44	0.89895
1589.38	0.99387	963.269	103.656	1589.38	0.98395	1589.38	0.92053	1589.38	0.89253
1587.32	0.99384	963.751	103.627	1587.32	0.98324	1587.32	0.91738	1587.32	0.88665
1585.26	0.99377	964.234	103.604	1585.26	0.98262	1585.26	0.91426	1585.26	0.88162
1583.2	0.99366	964.716	103.584	1583.2	0.98211	1583.2	0.91111	1583.2	0.87774
1581.14	0.9935	965.198	103.566	1581.14	0.98172	1581.14	0.90816	1581.14	0.87571
1579.09	0.9933	965.68	103.546	1579.09	0.98145	1579.09	0.9056	1579.09	0.87607
1577.03	0.9931	966.162	103.523	1577.03	0.98129	1577.03	0.90289	1577.03	0.87937
1574.97	0.99298	966.644	103.498	1574.97	0.98128	1574.97	0.90019	1574.97	0.88584
1572.91	0.99298	967.126	103.472	1572.91	0.98143	1572.91	0.8983	1572.91	0.89145
1570.85	0.99304	967.608	103.447	1570.85	0.98169	1570.85	0.89649	1570.85	0.89684
1568.79	0.99306	968.091	103.424	1568.79	0.982	1568.79	0.89488	1568.79	0.90413
1566.73	0.99296	968.573	103.401	1566.73	0.98232	1566.73	0.89395	1566.73	0.91038
1564.67	0.99273	969.055	103.375	1564.67	0.98258	1564.67	0.89304	1564.67	0.91488
1562.62	0.9924	969.537	103.343	1562.62	0.98279	1562.62	0.8921	1562.62	0.91811
1560.56	0.9921	970.019	103.304	1560.56	0.98299	1560.56	0.89141	1560.56	0.92023
1558.5	0.99199	970.501	103.262	1558.5	0.98331	1558.5	0.89156	1558.5	0.92469
1556.44	0.99215	970.983	103.219	1556.44	0.98381	1556.44	0.89253	1556.44	0.92984
1554.38	0.99248	971.465	103.183	1554.38	0.98445	1554.38	0.8937	1554.38	0.93253
1552.32	0.99279	971.947	103.155	1552.32	0.98518	1552.32	0.89525	1552.32	0.93481
1550.26	0.99296	972.429	103.136	1550.26	0.98594	1550.26	0.8969	1550.26	0.93711
1548.2	0.99295	972.912	103.125	1548.2	0.98665	1548.2	0.89865	1548.2	0.93942
1546.15	0.99278	973.394	103.115	1546.15	0.9873	1546.15	0.9002	1546.15	0.94134
1544.09	0.99255	973.876	103.103	1544.09	0.98787	1544.09	0.90158	1544.09	0.94294
1542.03	0.99244	974.358	103.087	1542.03	0.98839	1542.03	0.90341	1542.03	0.94474
1539.97	0.99252	974.84	103.068	1539.97	0.98885	1539.97	0.90742	1539.97	0.94772
1537.91	0.99275	975.322	103.046	1537.91	0.98922	1537.91	0.91123	1537.91	0.95052
1535.85	0.993	975.804	103.024	1535.85	0.98953	1535.85	0.91316	1535.85	0.95207
1533.79	0.99321	976.286	103.002	1533.79	0.98979	1533.79	0.91585	1533.79	0.95392
1531.73	0.9933	976.769	102.977	1531.73	0.99002	1531.73	0.91926	1531.73	0.95625
1529.67	0.99321	977.251	102.949	1529.67	0.99023	1529.67	0.92158	1529.67	0.95793
1527.62	0.99295	977.733	102.918	1527.62	0.99041	1527.62	0.92362	1527.62	0.95921
1525.56	0.99263	978.215	102.883	1525.56	0.99053	1525.56	0.92583	1525.56	0.96038
1523.5	0.99234	978.697	102.85	1523.5	0.99057	1523.5	0.92744	1523.5	0.96121
1521.44	0.99214	979.179	102.822	1521.44	0.99057	1521.44	0.92912	1521.44	0.96223
1519.38	0.99204	979.661	102.798	1519.38	0.99049	1519.38	0.93071	1519.38	0.96298
1517.32	0.99199	980.143	102.78	1517.32	0.9903	1517.32	0.93112	1517.32	0.9623
1515.26	0.99191	980.625	102.763	1515.26	0.99001	1515.26	0.93034	1515.26	0.9599
1513.2	0.99173	981.108	102.744	1513.2	0.98963	1513.2	0.92824	1513.2	0.95508
1511.15	0.99145	981.59	102.722	1511.15	0.98922	1511.15	0.92458	1511.15	0.94707
1509.09	0.99115	982.072	102.698	1509.09	0.9889	1509.09	0.91992	1509.09	0.93699
1507.03	0.99091	982.554	102.675	1507.03	0.98886	1507.03	0.91602	1507.03	0.92927
1504.97	0.99083	983.036	102.658	1504.97	0.98922	1504.97	0.91701	1504.97	0.93379
1502.91	0.99087	983.518	102.651	1502.91	0.98992	1502.91	0.92097	1502.91	0.94338
1500.85	0.99091	984	102.654	1500.85	0.99084	1500.85	0.92698	1500.85	0.95334
1498.79	0.99085	984.482	102.665	1498.79	0.99183	1498.79	0.93609	1498.79	0.96288
1496.73	0.99063	984.965	102.678	1496.73	0.99267	1496.73	0.94754	1496.73	0.97025
1494.68	0.99028	985.447	102.69	1494.68	0.99323	1494.68	0.95675	1494.68	0.97441
1492.62	0.98985	985.929	102.7	1492.62	0.99348	1492.62	0.96192	1492.62	0.9759
1490.56	0.98936	986.411	102.708	1490.56	0.99344	1490.56	0.96589	1490.56	0.97609
1488.5	0.98886	986.893	102.717	1488.5	0.99317	1488.5	0.97014	1488.5	0.97629
1486.44	0.98835	987.375	102.73	1486.44	0.99275	1486.44	0.97324	1486.44	0.97679
1484.38	0.98772	987.857	102.748	1484.38	0.99219	1484.38	0.97486	1484.38	0.97678
1482.32	0.98666	988.339	102.769	1482.32	0.99129	1482.32	0.97558	1482.32	0.97607
1480.26	0.98481	988.822	102.79	1480.26	0.98977	1480.26	0.97598	1480.26	0.97487
1478.21	0.9818	989.304	102.806	1478.21	0.98732	1478.21	0.97621	1478.21	0.97289
1476.15	0.97701	989.786	102.817	1476.15	0.98349	1476.15	0.97568	1476.15	0.96937
1474.09	0.96978	990.268	102.824	1474.09	0.97772	1474.09	0.97346	1474.09	0.9635
1472.03	0.95982	990.75	102.831	1472.03	0.9698	1472.03	0.96921	1472.03	0.95424
1469.97	0.94749	991.232	102.839	1469.97	0.96004	1469.97	0.9645	1469.97	0.94419
1467.91	0.93367	991.714	102.85	1467.91	0.94912	1467.91	0.95936	1467.91	0.93391
1465.85	0.91963	992.196	102.864	1465.85	0.93798	1465.85	0.95238	1465.85	0.92019
1463.79	0.907	992.678	102.876	1463.79	0.92784	1463.79	0.94469	1463.79	0.90543
1461.74	0.89713	993.16	102.886	1461.74	0.91971	1461.74	0.93962	1461.74	0.89682
1459.68	0.89049	993.643	102.891	1459.68	0.91391	1459.68	0.9364	1459.68	0.89287
1457.62	0.88705	994.125	102.895	1457.62	0.9104	1457.62	0.93247	1457.62	0.88994
1455.56	0.88681	994.607	102.901	1455.56	0.90919	1455.56	0.92757	1455.56	0.88794
1453.5	0.8899	995.089	102.911	1453.5	0.91046	1453.5	0.92379	1453.5	0.88689
1451.44	0.89645	995.571	102.926	1451.44	0.91437	1451.44	0.92085	1451.44	0.88648
1449.38	0.90633	996.053	102.945	1449.38	0.9209	1449.38	0.91909	1449.38	0.88858
1447.32	0.91877	996.535	102.965	1447.32	0.92948	1447.32	0.91921	1447.32	0.89492
1445.26	0.93202	997.018	102.982	1445.26	0.93882	1445.26	0.92005	1445.26	0.90203
1443.21	0.94398	997.5	102.995	1443.21	0.94728	1443.21	0.91965	1443.21	0.9057
1441.15	0.95327	997.982	103.006	1441.15	0.95372	1441.15	0.91727	1441.15	0.90533
1439.09	0.95964	998.464	103.017	1439.09	0.9579	1439.09	0.91332	1439.09	0.90199
1437.03	0.96388	998.946	103.033	1437.03	0.96039	1437.03	0.90796	1437.03	0.89678
1434.97	0.96736	999.428	103.053	1434.97	0.96225	1434.97	0.90343	1434.97	0.89359
1432.91	0.97117	999.91	103.075	1432.91	0.9644	1432.91	0.90166	1432.91	0.89549
1430.85	0.97554	1000.39	103.095	1430.85	0.96703	1430.85	0.9004	1430.85	0.89961
1428.79	0.97989	1000.87	103.11	1428.79	0.96971	1428.79	0.8984	1428.79	0.90304
1426.74	0.98348	1001.36	103.117	1426.74	0.97186	1426.74	0.89593	1426.74	0.90425
1424.68	0.98593	1001.84	103.12	1424.68	0.9731	1424.68	0.89293	1424.68	0.90346
1422.62	0.98726	1002.32	103.122	1422.62	0.97334	1422.62	0.88941	1422.62	0.9008
1420.56	0.98784	1002.8	103.128	1420.56	0.97277	1420.56	0.88541	1420.56	0.89469
1418.5	0.98813	1003.28	103.138	1418.5	0.9717	1418.5	0.87982	1418.5	0.88157
1416.44	0.98843	1003.77	103.152	1416.44	0.9704	1416.44	0.8736	1416.44	0.86456
1414.38	0.98876	1004.25	103.164	1414.38	0.96898	1414.38	0.86749	1414.38	0.84664
1412.32	0.98903	1004.73	103.17	1412.32	0.96751	1412.32	0.86081	1412.32	0.82499
1410.27	0.98915	1005.21	103.168	1410.27	0.96607	1410.27	0.85392	1410.27	0.80043
1408.21	0.98911	1005.7	103.159	1408.21	0.9648	1408.21	0.84758	1408.21	0.7774
1406.15	0.98892	1006.18	103.147	1406.15	0.96383	1406.15	0.84204	1406.15	0.75823
1404.09	0.98863	1006.66	103.137	1404.09	0.96325	1404.09	0.83752	1404.09	0.74258
1402.03	0.98826	1007.14	103.129	1402.03	0.9631	1402.03	0.83468	1402.03	0.73083
1399.97	0.98787	1007.62	103.121	1399.97	0.9634	1399.97	0.83285	1399.97	0.72165
1397.91	0.98753	1008.11	103.103	1397.91	0.96413	1397.91	0.83134	1397.91	0.71704
1395.85	0.98732	1008.59	103.07	1395.85	0.96524	1395.85	0.8303	1395.85	0.72313
1393.8	0.98737	1009.07	103.015	1393.8	0.96673	1393.8	0.83024	1393.8	0.74232
1391.74	0.98749	1009.55	102.94	1391.74	0.96831	1391.74	0.83069	1391.74	0.76682
1389.68	0.98602	1010.03	102.851	1389.68	0.96862	1389.68	0.83121	1389.68	0.7912
1387.62	0.9794	1010.52	102.756	1387.62	0.96487	1387.62	0.8318	1387.62	0.8158
1385.56	0.96423	1011	102.664	1385.56	0.95443	1385.56	0.83129	1385.56	0.8343
1383.5	0.93988	1011.48	102.58	1383.5	0.93677	1383.5	0.82792	1383.5	0.8391
1381.44	0.90951	1011.96	102.502	1381.44	0.91431	1381.44	0.81991	1381.44	0.8272
1379.38	0.8799	1012.45	102.427	1379.38	0.89223	1379.38	0.80567	1379.38	0.79565
1377.33	0.85979	1012.93	102.345	1377.33	0.87726	1377.33	0.79019	1377.33	0.75765
1375.27	0.85641	1013.41	102.242	1375.27	0.87499	1375.27	0.78703	1375.27	0.74786
1373.21	0.87097	1013.89	102.091	1373.21	0.88642	1373.21	0.80264	1373.21	0.78433
1371.15	0.89731	1014.37	101.852	1371.15	0.90699	1371.15	0.82322	1371.15	0.83531
1369.09	0.92611	1014.86	101.464	1369.09	0.92965	1369.09	0.83839	1369.09	0.87378
1367.03	0.94943	1015.34	100.855	1367.03	0.94833	1367.03	0.84806	1367.03	0.89722
1364.97	0.96305	1015.82	99.9564	1364.97	0.95975	1364.97	0.85341	1364.97	0.90849
1362.91	0.96731	1016.3	98.7271	1362.91	0.96401	1362.91	0.85671	1362.91	0.91297
1360.85	0.96614	1016.78	97.181	1360.85	0.96402	1360.85	0.8594	1360.85	0.91424
1358.8	0.96456	1017.27	95.4065	1358.8	0.96357	1358.8	0.86251	1358.8	0.91667
1356.74	0.96561	1017.75	93.5683	1356.74	0.96503	1356.74	0.86736	1356.74	0.92361
1354.68	0.96942	1018.23	91.8892	1354.68	0.96856	1354.68	0.87395	1354.68	0.93403
1352.62	0.97465	1018.71	90.6095	1352.62	0.97326	1352.62	0.88073	1352.62	0.94387
1350.56	0.9799	1019.2	89.9358	1350.56	0.97804	1350.56	0.88686	1350.56	0.95125
1348.5	0.98414	1019.68	89.9908	1348.5	0.9821	1348.5	0.89248	1348.5	0.95679
1346.44	0.98698	1020.16	90.7817	1346.44	0.98509	1346.44	0.89766	1346.44	0.96109
1344.38	0.98849	1020.64	92.1975	1344.38	0.98703	1344.38	0.90248	1344.38	0.96437
1342.33	0.98909	1021.12	94.0367	1342.33	0.98824	1342.33	0.907	1342.33	0.96668
1340.27	0.98918	1021.61	96.0558	1340.27	0.98901	1340.27	0.91165	1340.27	0.96832
1338.21	0.98898	1022.09	98.0241	1338.21	0.98951	1338.21	0.91644	1338.21	0.96974
1336.15	0.9886	1022.57	99.7661	1336.15	0.98976	1336.15	0.92068	1336.15	0.97084
1334.09	0.98812	1023.05	101.186	1334.09	0.98979	1334.09	0.92443	1334.09	0.97122
1332.03	0.98772	1023.53	102.265	1332.03	0.98973	1332.03	0.92782	1332.03	0.97109
1329.97	0.98757	1024.02	103.044	1329.97	0.98974	1329.97	0.93076	1329.97	0.97104
1327.91	0.98779	1024.5	103.594	1327.91	0.98994	1327.91	0.93337	1327.91	0.97123
1325.86	0.98837	1024.98	103.988	1325.86	0.99038	1325.86	0.93559	1325.86	0.97155
1323.8	0.98918	1025.46	104.281	1323.8	0.99101	1323.8	0.93738	1323.8	0.97237
1321.74	0.9901	1025.94	104.507	1321.74	0.99175	1321.74	0.93866	1321.74	0.97356
1319.68	0.99096	1026.43	104.686	1319.68	0.99248	1319.68	0.93933	1319.68	0.97459
1317.62	0.99157	1026.91	104.825	1317.62	0.99306	1317.62	0.93984	1317.62	0.97539
1315.56	0.99175	1027.39	104.932	1315.56	0.99331	1315.56	0.94065	1315.56	0.97617
1313.5	0.99139	1027.87	105.018	1313.5	0.99312	1313.5	0.9418	1313.5	0.97706
1311.44	0.99054	1028.36	105.093	1311.44	0.99249	1311.44	0.94301	1311.44	0.97773
1309.39	0.98935	1028.84	105.165	1309.39	0.99152	1309.39	0.94404	1309.39	0.97753
1307.33	0.98807	1029.32	105.235	1307.33	0.99045	1307.33	0.94505	1307.33	0.9761
1305.27	0.98702	1029.8	105.301	1305.27	0.98959	1305.27	0.94638	1305.27	0.97439
1303.21	0.98648	1030.28	105.358	1303.21	0.98926	1303.21	0.9484	1303.21	0.97394
1301.15	0.98647	1030.77	105.401	1301.15	0.98948	1301.15	0.95105	1301.15	0.97476
1299.09	0.98684	1031.25	105.433	1299.09	0.99009	1299.09	0.95348	1299.09	0.97555
1297.03	0.98744	1031.73	105.458	1297.03	0.9909	1297.03	0.9552	1297.03	0.97606
1294.97	0.98818	1032.21	105.484	1294.97	0.99176	1294.97	0.95668	1294.97	0.97712
1292.92	0.989	1032.69	105.514	1292.92	0.99256	1292.92	0.9583	1292.92	0.97899
1290.86	0.98984	1033.18	105.549	1290.86	0.99328	1290.86	0.96	1290.86	0.98094
1288.8	0.99065	1033.66	105.586	1288.8	0.99395	1288.8	0.96184	1288.8	0.98246
1286.74	0.99139	1034.14	105.618	1286.74	0.99462	1286.74	0.96368	1286.74	0.98355
1284.68	0.99197	1034.62	105.643	1284.68	0.99523	1284.68	0.96528	1284.68	0.98431
1282.62	0.99231	1035.11	105.66	1282.62	0.99573	1282.62	0.96682	1282.62	0.98481
1280.56	0.99248	1035.59	105.674	1280.56	0.99612	1280.56	0.96821	1280.56	0.98501
1278.5	0.99256	1036.07	105.691	1278.5	0.99637	1278.5	0.96916	1278.5	0.98503
1276.44	0.99266	1036.55	105.715	1276.44	0.99649	1276.44	0.96975	1276.44	0.98491
1274.39	0.9928	1037.03	105.745	1274.39	0.99648	1274.39	0.97015	1274.39	0.98427
1272.33	0.99297	1037.52	105.779	1272.33	0.99636	1272.33	0.97037	1272.33	0.9826
1270.27	0.99311	1038	105.812	1270.27	0.99617	1270.27	0.97041	1270.27	0.97952
1268.21	0.99307	1038.48	105.84	1268.21	0.9959	1268.21	0.97044	1268.21	0.97477
1266.15	0.99274	1038.96	105.861	1266.15	0.99548	1266.15	0.97069	1266.15	0.96897
1264.09	0.99206	1039.44	105.88	1264.09	0.99486	1264.09	0.97084	1264.09	0.9638
1262.03	0.99111	1039.93	105.9	1262.03	0.99405	1262.03	0.97059	1262.03	0.96091
1259.97	0.99007	1040.41	105.925	1259.97	0.99318	1259.97	0.97012	1259.97	0.96093
1257.92	0.98921	1040.89	105.954	1257.92	0.99247	1257.92	0.9698	1257.92	0.96327
1255.86	0.98882	1041.37	105.984	1255.86	0.99219	1255.86	0.97016	1255.86	0.96721
1253.8	0.98901	1041.85	106.01	1253.8	0.99253	1253.8	0.97134	1253.8	0.97217
1251.74	0.98969	1042.34	106.031	1251.74	0.99344	1251.74	0.97308	1251.74	0.97704
1249.68	0.99061	1042.82	106.044	1249.68	0.99466	1249.68	0.97491	1249.68	0.98103
1247.62	0.99151	1043.3	106.056	1247.62	0.99591	1247.62	0.97647	1247.62	0.98413
1245.56	0.99221	1043.78	106.069	1245.56	0.99696	1245.56	0.97782	1245.56	0.98643
1243.5	0.99265	1044.27	106.088	1243.5	0.9977	1243.5	0.97912	1243.5	0.98789
1241.45	0.99287	1044.75	106.113	1241.45	0.99812	1241.45	0.98048	1241.45	0.98885
1239.39	0.99298	1045.23	106.141	1239.39	0.99831	1239.39	0.98191	1239.39	0.98975
1237.33	0.99308	1045.71	106.168	1237.33	0.99838	1237.33	0.98337	1237.33	0.99052
1235.27	0.99316	1046.19	106.189	1235.27	0.99838	1235.27	0.98483	1235.27	0.9911
1233.21	0.99318	1046.68	106.204	1233.21	0.99833	1233.21	0.98599	1233.21	0.9915
1231.15	0.99309	1047.16	106.217	1231.15	0.99822	1231.15	0.98673	1231.15	0.99154
1229.09	0.99282	1047.64	106.232	1229.09	0.99802	1229.09	0.98754	1229.09	0.99132
1227.03	0.99239	1048.12	106.252	1227.03	0.99775	1227.03	0.98858	1227.03	0.99115
1224.98	0.99188	1048.6	106.278	1224.98	0.99744	1224.98	0.98946	1224.98	0.99096
1222.92	0.99139	1049.09	106.308	1222.92	0.99713	1222.92	0.99012	1222.92	0.99039
1220.86	0.99104	1049.57	106.337	1220.86	0.99694	1220.86	0.99087	1220.86	0.98965
1218.8	0.99095	1050.05	106.36	1218.8	0.99695	1218.8	0.99166	1218.8	0.98952
1216.74	0.99114	1050.53	106.375	1216.74	0.9972	1216.74	0.99236	1216.74	0.99029
1214.68	0.99155	1051.02	106.386	1214.68	0.99765	1214.68	0.99328	1214.68	0.99135
1212.62	0.99203	1051.5	106.395	1212.62	0.99815	1212.62	0.99448	1212.62	0.99212
1210.56	0.99249	1051.98	106.409	1210.56	0.99863	1210.56	0.99558	1210.56	0.99279
1208.5	0.99287	1052.46	106.426	1208.5	0.99901	1208.5	0.99637	1208.5	0.9934
1206.45	0.99312	1052.94	106.447	1206.45	0.99928	1206.45	0.99699	1206.45	0.99373
1204.39	0.99327	1053.42	106.466	1204.39	0.99946	1204.39	0.99759	1204.39	0.99376
1202.33	0.99337	1053.91	106.481	1202.33	0.9996	1202.33	0.99799	1202.33	0.99366
1200.27	0.99345	1054.39	106.49	1200.27	0.99973	1200.27	0.99821	1200.27	0.99377
1198.21	0.9935	1054.87	106.496	1198.21	0.99985	1198.21	0.99853	1198.21	0.99405
1196.15	0.9935	1055.35	106.502	1196.15	0.99994	1196.15	0.99895	1196.15	0.99432
1194.09	0.99348	1055.84	106.512	1194.09	1	1194.09	0.99919	1194.09	0.99442
1192.03	0.99349	1056.32	106.528	1192.03	1.00006	1192.03	0.99925	1192.03	0.9944
1189.98	0.99354	1056.8	106.547	1189.98	1.00008	1189.98	0.99927	1189.98	0.9944
1187.92	0.99364	1057.28	106.564	1187.92	1.00004	1187.92	0.99927	1187.92	0.99447
1185.86	0.99379	1057.76	106.575	1185.86	0.99994	1185.86	0.99923	1185.86	0.99435
1183.8	0.99389	1058.25	106.578	1183.8	0.9997	1183.8	0.99882	1183.8	0.99406
1181.74	0.99361	1058.73	106.575	1181.74	0.99909	1181.74	0.99792	1181.74	0.99356
1179.68	0.99246	1059.21	106.571	1179.68	0.99773	1179.68	0.99675	1179.68	0.99264
1177.62	0.98998	1059.69	106.572	1177.62	0.99524	1177.62	0.99546	1177.62	0.99115
1175.56	0.98599	1060.17	106.581	1175.56	0.9915	1175.56	0.99368	1175.56	0.98867
1173.51	0.98081	1060.66	106.598	1173.51	0.98681	1173.51	0.99111	1173.51	0.98457
1171.45	0.97535	1061.14	106.62	1171.45	0.98196	1171.45	0.98777	1171.45	0.97893
1169.39	0.97085	1061.62	106.645	1169.39	0.97803	1169.39	0.98437	1169.39	0.97322
1167.33	0.96846	1062.1	106.669	1167.33	0.97597	1167.33	0.98227	1167.33	0.96987
1165.27	0.96863	1062.59	106.693	1165.27	0.97615	1165.27	0.98153	1165.27	0.96954
1163.21	0.97094	1063.07	106.721	1163.21	0.9782	1163.21	0.98087	1163.21	0.97055
1161.15	0.97438	1063.55	106.754	1161.15	0.98122	1161.15	0.97982	1161.15	0.97173
1159.09	0.97789	1064.03	106.793	1159.09	0.98428	1159.09	0.97881	1159.09	0.97318
1157.04	0.98074	1064.51	106.837	1157.04	0.98676	1157.04	0.97812	1157.04	0.9752
1154.98	0.98271	1065	106.879	1154.98	0.98846	1154.98	0.97797	1154.98	0.97749
1152.92	0.98407	1065.48	106.916	1152.92	0.98962	1152.92	0.97886	1152.92	0.97982
1150.86	0.98527	1065.96	106.946	1150.86	0.99064	1150.86	0.98107	1150.86	0.98256
1148.8	0.98662	1066.44	106.97	1148.8	0.99181	1148.8	0.98402	1148.8	0.98562
1146.74	0.98814	1066.92	106.991	1146.74	0.99316	1146.74	0.98681	1146.74	0.98835
1144.68	0.9897	1067.41	107.014	1144.68	0.99457	1144.68	0.98942	1144.68	0.99033
1142.62	0.99118	1067.89	107.041	1142.62	0.9959	1142.62	0.9918	1142.62	0.99174
1140.57	0.99244	1068.37	107.069	1140.57	0.99704	1140.57	0.99336	1140.57	0.99293
1138.51	0.99344	1068.85	107.095	1138.51	0.99793	1138.51	0.99421	1138.51	0.99376
1136.45	0.99416	1069.34	107.113	1136.45	0.9986	1136.45	0.99493	1136.45	0.99409
1134.39	0.99463	1069.82	107.123	1134.39	0.99911	1134.39	0.99564	1134.39	0.9943
1132.33	0.99488	1070.3	107.125	1132.33	0.99949	1132.33	0.99636	1132.33	0.99434
1130.27	0.99495	1070.78	107.122	1130.27	0.99976	1130.27	0.99715	1130.27	0.9941
1128.21	0.99491	1071.26	107.119	1128.21	0.99991	1128.21	0.99769	1128.21	0.9939
1126.15	0.99482	1071.75	107.118	1126.15	0.99995	1126.15	0.99769	1126.15	0.9937
1124.09	0.9947	1072.23	107.116	1124.09	0.99992	1124.09	0.99748	1124.09	0.99318
1122.04	0.99457	1072.71	107.111	1122.04	0.99984	1122.04	0.9976	1122.04	0.99246
1119.98	0.99445	1073.19	107.097	1119.98	0.99972	1119.98	0.99795	1119.98	0.9917
1117.92	0.99436	1073.67	107.074	1117.92	0.99955	1117.92	0.99789	1117.92	0.99092
1115.86	0.99424	1074.16	107.042	1115.86	0.99928	1115.86	0.99712	1115.86	0.98987
1113.8	0.994	1074.64	107.006	1113.8	0.99881	1113.8	0.99569	1113.8	0.98815
1111.74	0.99356	1075.12	106.97	1111.74	0.99808	1111.74	0.99411	1111.74	0.98563
1109.68	0.99289	1075.6	106.938	1109.68	0.99713	1109.68	0.99277	1109.68	0.98278
1107.62	0.99203	1076.09	106.907	1107.62	0.99609	1107.62	0.99156	1107.62	0.9799
1105.57	0.99115	1076.57	106.876	1105.57	0.99516	1105.57	0.99064	1105.57	0.97721
1103.51	0.99053	1077.05	106.839	1103.51	0.99455	1103.51	0.9906	1103.51	0.97529
1101.45	0.99041	1077.53	106.796	1101.45	0.9944	1101.45	0.99132	1101.45	0.97445
1099.39	0.99084	1078.01	106.748	1099.39	0.99475	1099.39	0.99249	1099.39	0.97443
1097.33	0.99169	1078.49	106.699	1097.33	0.99545	1097.33	0.99382	1097.33	0.97462
1095.27	0.9927	1078.98	106.654	1095.27	0.99629	1095.27	0.99478	1095.27	0.97456
1093.21	0.99362	1079.46	106.615	1093.21	0.99711	1093.21	0.99545	1093.21	0.97422
1091.15	0.99432	1079.94	106.581	1091.15	0.99781	1091.15	0.99597	1091.15	0.97381
1089.1	0.99474	1080.42	106.547	1089.1	0.99833	1089.1	0.99624	1089.1	0.97348
1087.04	0.99497	1080.91	106.508	1087.04	0.99869	1087.04	0.99664	1087.04	0.97332
1084.98	0.99508	1081.39	106.461	1084.98	0.999	1084.98	0.99728	1084.98	0.97329
1082.92	0.99512	1081.87	106.405	1082.92	0.99927	1082.92	0.99784	1082.92	0.97332
1080.86	0.99505	1082.35	106.344	1080.86	0.99948	1080.86	0.99836	1080.86	0.97339
1078.8	0.99488	1082.83	106.282	1078.8	0.99964	1078.8	0.99911	1078.8	0.97338
1076.74	0.99463	1083.32	106.223	1076.74	0.99978	1076.74	0.99981	1076.74	0.9732
1074.68	0.99438	1083.8	106.165	1074.68	0.99984	1074.68	1	1074.68	0.97315
1072.63	0.99419	1084.28	106.107	1072.63	0.99983	1072.63	0.99993	1072.63	0.9735
1070.57	0.99412	1084.76	106.044	1070.57	0.99977	1070.57	0.99984	1070.57	0.9739
1068.51	0.99416	1085.24	105.973	1068.51	0.99971	1068.51	0.99995	1068.51	0.97373
1066.45	0.99428	1085.73	105.895	1066.45	0.99964	1066.45	1.00014	1066.45	0.97327
1064.39	0.9944	1086.21	105.811	1064.39	0.99956	1064.39	1.00028	1064.39	0.97311
1062.33	0.9945	1086.69	105.723	1062.33	0.99952	1062.33	1.00023	1062.33	0.97316
1060.27	0.99454	1087.17	105.632	1060.27	0.99951	1060.27	0.99985	1060.27	0.97305
1058.21	0.99451	1087.65	105.536	1058.21	0.99948	1058.21	0.99944	1058.21	0.97259
1056.16	0.99438	1088.14	105.431	1056.16	0.99933	1056.16	0.99923	1056.16	0.97186
1054.1	0.99415	1088.62	105.31	1054.1	0.99903	1054.1	0.99902	1054.1	0.97106
1052.04	0.99385	1089.1	105.17	1052.04	0.99859	1052.04	0.99866	1052.04	0.97037
1049.98	0.99351	1089.58	105.01	1049.98	0.99803	1049.98	0.99804	1049.98	0.97001
1047.92	0.99318	1090.07	104.831	1047.92	0.99745	1047.92	0.99725	1047.92	0.96972
1045.86	0.99296	1090.55	104.636	1045.86	0.99702	1045.86	0.99671	1045.86	0.96926
1043.8	0.99293	1091.03	104.429	1043.8	0.99687	1043.8	0.99659	1043.8	0.96915
1041.74	0.9931	1091.51	104.211	1041.74	0.99699	1041.74	0.99695	1041.74	0.96983
1039.68	0.9934	1091.99	103.988	1039.68	0.99729	1039.68	0.99767	1039.68	0.9708
1037.63	0.99376	1092.48	103.765	1037.63	0.99766	1037.63	0.99821	1037.63	0.97138
1035.57	0.99411	1092.96	103.556	1035.57	0.998	1035.57	0.99861	1035.57	0.97178
1033.51	0.99438	1093.44	103.377	1033.51	0.99826	1033.51	0.99912	1033.51	0.97238
1031.45	0.99455	1093.92	103.247	1031.45	0.99836	1031.45	0.99927	1031.45	0.97291
1029.39	0.99465	1094.4	103.184	1029.39	0.99825	1029.39	0.99897	1029.39	0.97284
1027.33	0.99475	1094.89	103.197	1027.33	0.99787	1027.33	0.99853	1027.33	0.97217
1025.27	0.99485	1095.37	103.286	1025.27	0.99724	1025.27	0.99704	1025.27	0.97059
1023.21	0.99494	1095.85	103.443	1023.21	0.99644	1023.21	0.99241	1023.21	0.9667
1021.16	0.99499	1096.33	103.649	1021.16	0.99566	1021.16	0.98396	1021.16	0.95959
1019.1	0.99496	1096.82	103.885	1019.1	0.99515	1019.1	0.97507	1019.1	0.9527
1017.04	0.99483	1097.3	104.131	1017.04	0.9951	1017.04	0.97212	1017.04	0.95235
1014.98	0.99464	1097.78	104.37	1014.98	0.99554	1014.98	0.97729	1014.98	0.9589
1012.92	0.99435	1098.26	104.587	1012.92	0.99619	1012.92	0.98545	1012.92	0.96648
1010.86	0.99357	1098.74	104.773	1010.86	0.99644	1010.86	0.99134	1010.86	0.97095
1008.8	0.99158	1099.23	104.918	1008.8	0.99546	1008.8	0.99413	1008.8	0.97258
1006.74	0.98784	1099.71	105.015	1006.74	0.99266	1006.74	0.99504	1006.74	0.97272
1004.69	0.98242	1100.19	105.062	1004.69	0.9881	1004.69	0.9947	1004.69	0.97131
1002.63	0.97618	1100.67	105.064	1002.63	0.98262	1002.63	0.99248	1002.63	0.96751
1000.57	0.97065	1101.15	105.034	1000.57	0.97762	1000.57	0.98852	1000.57	0.96154
998.509	0.96759	1101.64	104.99	998.509	0.97472	998.509	0.98554	998.509	0.95701
996.45	0.96815	1102.12	104.955	996.45	0.97495	996.45	0.98616	996.45	0.95829
994.392	0.97209	1102.6	104.948	994.392	0.97818	994.392	0.9894	994.392	0.9644
992.333	0.97795	1103.08	104.983	992.333	0.98319	992.333	0.99256	992.333	0.97072
990.274	0.98391	1103.57	105.066	990.274	0.98846	990.274	0.99433	990.274	0.97485
988.215	0.98852	1104.05	105.195	988.215	0.99268	988.215	0.99501	988.215	0.97713
986.157	0.99078	1104.53	105.363	986.157	0.99491	986.157	0.9953	986.157	0.97834
984.098	0.99016	1105.01	105.559	984.098	0.99458	984.098	0.99505	984.098	0.97882
982.039	0.98678	1105.49	105.772	982.039	0.99173	982.039	0.9941	982.039	0.97852
979.98	0.98137	1105.98	105.991	979.98	0.98693	979.98	0.99271	979.98	0.97703
977.921	0.97507	1106.46	106.208	977.921	0.98122	977.921	0.99023	977.921	0.9734
975.863	0.96938	1106.94	106.412	975.863	0.97598	975.863	0.98658	975.863	0.96763
973.804	0.96598	1107.42	106.598	973.804	0.97281	973.804	0.98349	973.804	0.96288
971.745	0.96613	1107.9	106.758	971.745	0.97289	971.745	0.98324	971.745	0.96353
969.686	0.96988	1108.39	106.893	969.686	0.97628	969.686	0.9862	969.686	0.96983
967.628	0.97594	1108.87	107.004	967.628	0.98179	967.628	0.99043	967.628	0.97696
965.569	0.98252	1109.35	107.098	965.569	0.98772	965.569	0.9939	965.569	0.9815
963.51	0.98809	1109.83	107.181	963.51	0.99268	963.51	0.99579	963.51	0.98405
961.451	0.99185	1110.32	107.258	961.451	0.99595	961.451	0.99662	961.451	0.98565
959.392	0.99379	1110.8	107.33	959.392	0.99756	959.392	0.99722	959.392	0.98668
957.334	0.99444	1111.28	107.397	957.334	0.9981	957.334	0.99756	957.334	0.98752
955.275	0.99452	1111.76	107.455	955.275	0.99829	955.275	0.9977	955.275	0.98831
953.216	0.99447	1112.24	107.501	953.216	0.99849	953.216	0.99805	953.216	0.98889
951.157	0.99437	1112.72	107.537	951.157	0.99865	951.157	0.99841	951.157	0.98931
949.098	0.99418	1113.21	107.564	949.098	0.99862	949.098	0.99837	949.098	0.98969
947.04	0.99386	1113.69	107.589	947.04	0.99836	947.04	0.99829	947.04	0.99015
944.981	0.9935	1114.17	107.615	944.981	0.99794	944.981	0.99823	944.981	0.99059
942.922	0.99319	1114.65	107.643	942.922	0.9975	942.922	0.9979	942.922	0.99038
940.863	0.99308	1115.14	107.673	940.863	0.99725	940.863	0.99757	940.863	0.98976
938.805	0.99331	1115.62	107.703	938.805	0.99736	938.805	0.99767	938.805	0.98986
936.746	0.99388	1116.1	107.73	936.746	0.99783	936.746	0.99809	936.746	0.99104
934.687	0.99466	1116.58	107.755	934.687	0.99847	934.687	0.99848	934.687	0.99239
932.628	0.99545	1117.06	107.779	932.628	0.9991	932.628	0.99869	932.628	0.99319
930.569	0.99604	1117.55	107.804	930.569	0.99961	930.569	0.99887	930.569	0.99348
928.511	0.99635	1118.03	107.832	928.511	0.9999	928.511	0.99909	928.511	0.99362
926.452	0.99641	1118.51	107.86	926.452	0.99999	926.452	0.99929	926.452	0.99388
924.393	0.99638	1118.99	107.885	924.393	0.99996	924.393	0.99973	924.393	0.99417
922.334	0.99635	1119.47	107.904	922.334	0.9999	922.334	1	922.334	0.99414
920.276	0.99638	1119.96	107.913	920.276	0.99982	920.276	0.99991	920.276	0.99376
918.217	0.99644	1120.44	107.915	918.217	0.99973	918.217	0.99968	918.217	0.99311
916.158	0.99652	1120.92	107.912	916.158	0.99965	916.158	0.99975	916.158	0.99248
914.099	0.99651	1121.4	107.91	914.099	0.99962	914.099	1.00012	914.099	0.99201
912.04	0.99619	1121.89	107.912	912.04	0.9995	912.04	1.00055	912.04	0.9917
909.982	0.99529	1122.37	107.919	909.982	0.99903	909.982	1.0008	909.982	0.99127
907.923	0.99361	1122.85	107.929	907.923	0.99802	907.923	1.00092	907.923	0.99052
905.864	0.99123	1123.33	107.938	905.864	0.99646	905.864	1.00078	905.864	0.98936
903.805	0.98854	1123.81	107.945	903.805	0.99456	903.805	0.99947	903.805	0.98694
901.746	0.98622	1124.3	107.948	901.746	0.99281	901.746	0.99722	901.746	0.98314
899.688	0.98499	1124.78	107.951	899.688	0.99181	899.688	0.99586	899.688	0.98027
897.629	0.98529	1125.26	107.955	897.629	0.99196	897.629	0.9963	897.629	0.98067
895.57	0.98695	1125.74	107.963	895.57	0.99319	895.57	0.99738	895.57	0.98353
893.511	0.98936	1126.22	107.974	893.511	0.99501	893.511	0.99786	893.511	0.98623
891.453	0.99178	1126.71	107.983	891.453	0.99684	891.453	0.9976	891.453	0.98731
889.394	0.99366	1127.19	107.987	889.394	0.9982	889.394	0.99644	889.394	0.98704
887.335	0.99479	1127.67	107.984	887.335	0.99892	887.335	0.99444	887.335	0.98674
885.276	0.99529	1128.15	107.973	885.276	0.99907	885.276	0.99244	885.276	0.98711
883.217	0.99543	1128.63	107.957	883.217	0.99895	883.217	0.99113	883.217	0.98788
881.159	0.99548	1129.12	107.942	881.159	0.99881	881.159	0.99078	881.159	0.98888
879.1	0.99552	1129.6	107.93	879.1	0.99876	879.1	0.99129	879.1	0.9896
877.041	0.99553	1130.08	107.921	877.041	0.9988	877.041	0.99247	877.041	0.98961
874.982	0.9955	1130.56	107.913	874.982	0.99889	874.982	0.99428	874.982	0.98934
872.924	0.99539	1131.05	107.903	872.924	0.99902	872.924	0.99645	872.924	0.98905
870.865	0.99521	1131.53	107.889	870.865	0.99919	870.865	0.99827	870.865	0.9885
868.806	0.99499	1132.01	107.872	868.806	0.99939	868.806	0.99911	868.806	0.98765
866.747	0.99479	1132.49	107.854	866.747	0.99958	866.747	0.99939	866.747	0.98666
864.688	0.99463	1132.97	107.839	864.688	0.99968	864.688	0.99945	864.688	0.98582
862.63	0.99448	1133.46	107.831	862.63	0.9996	862.63	0.99929	862.63	0.98527
860.571	0.99434	1133.94	107.827	860.571	0.99931	860.571	0.99947	860.571	0.98464
858.512	0.99428	1134.42	107.826	858.512	0.99894	858.512	1.00015	858.512	0.98375
856.453	0.99436	1134.9	107.821	856.453	0.99872	856.453	1.00052	856.453	0.9833
854.394	0.99435	1135.38	107.809	854.394	0.99858	854.394	1.00035	854.394	0.98388
852.336	0.99355	1135.87	107.789	852.336	0.99792	852.336	1.00042	852.336	0.98471
850.277	0.99119	1136.35	107.764	850.277	0.99593	850.277	1.00072	850.277	0.98501
848.218	0.98705	1136.83	107.737	848.218	0.99228	848.218	1.00004	848.218	0.98481
846.159	0.98162	1137.31	107.711	846.159	0.98729	846.159	0.99781	846.159	0.98304
844.101	0.97609	1137.8	107.687	844.101	0.98202	844.101	0.99367	844.101	0.97745
842.042	0.97217	1138.28	107.664	842.042	0.97807	842.042	0.98831	842.042	0.96995
839.983	0.97145	1138.76	107.638	839.983	0.97702	839.983	0.98609	839.983	0.96801
837.924	0.97429	1139.24	107.61	837.924	0.97928	837.924	0.98891	837.924	0.97344
835.865	0.97943	1139.72	107.579	835.865	0.98372	835.865	0.99251	835.865	0.97896
833.807	0.98504	1140.21	107.55	833.807	0.98859	833.807	0.99346	833.807	0.97972
831.748	0.98969	1140.69	107.527	831.748	0.99249	831.748	0.99229	831.748	0.97658
829.689	0.99264	1141.17	107.514	829.689	0.99469	829.689	0.99027	829.689	0.97112
827.63	0.99393	1141.65	107.509	827.63	0.99522	827.63	0.98777	827.63	0.96445
825.572	0.99422	1142.13	107.507	825.572	0.99478	825.572	0.98548	825.572	0.95836
823.513	0.99427	1142.62	107.505	823.513	0.99418	823.513	0.98411	823.513	0.95411
821.454	0.99421	1143.1	107.495	821.454	0.99365	821.454	0.98364	821.454	0.9515
819.395	0.99358	1143.58	107.475	819.395	0.99285	819.395	0.9835	819.395	0.94929
817.336	0.992	1144.06	107.448	817.336	0.99144	817.336	0.98255	817.336	0.94671
815.278	0.98955	1144.55	107.414	815.278	0.98944	815.278	0.98042	815.278	0.94382
813.219	0.98679	1145.03	107.375	813.219	0.98716	813.219	0.97749	813.219	0.93963
811.16	0.98455	1145.51	107.332	811.16	0.98521	811.16	0.97385	811.16	0.93379
809.101	0.98365	1145.99	107.281	809.101	0.98427	809.101	0.97113	809.101	0.92883
807.043	0.98441	1146.47	107.215	807.043	0.98472	807.043	0.97182	807.043	0.92736
804.984	0.9865	1146.96	107.132	804.984	0.98636	804.984	0.97499	804.984	0.92862
802.925	0.98914	1147.44	107.025	802.925	0.98856	802.925	0.97794	802.925	0.93008
800.866	0.99154	1147.92	106.895	800.866	0.99072	800.866	0.98038	800.866	0.93133
798.807	0.99323	1148.4	106.739	798.807	0.99246	798.807	0.98295	798.807	0.93365
796.749	0.99418	1148.88	106.555	796.749	0.99359	796.749	0.98516	796.749	0.93707
794.69	0.99464	1149.37	106.336	794.69	0.99427	794.69	0.98655	794.69	0.94121
792.631	0.99499	1149.85	106.075	792.631	0.99482	792.631	0.98718	792.631	0.94635
790.572	0.99544	1150.33	105.761	790.572	0.99549	790.572	0.98717	790.572	0.95185
788.513	0.99598	1150.81	105.389	788.513	0.99623	788.513	0.98714	788.513	0.95632
786.455	0.99647	1151.3	104.954	786.455	0.99688	786.455	0.98759	786.455	0.95983
784.396	0.99681	1151.78	104.458	784.396	0.99737	784.396	0.98825	784.396	0.96371
782.337	0.99701	1152.26	103.905	782.337	0.99769	782.337	0.989	782.337	0.96796
780.278	0.99714	1152.74	103.305	780.278	0.99788	780.278	0.98987	780.278	0.97141
778.22	0.99727	1153.22	102.671	778.22	0.99798	778.22	0.99075	778.22	0.97398
776.161	0.99742	1153.7	102.018	776.161	0.99808	776.161	0.99179	776.161	0.97628
774.102	0.99758	1154.19	101.367	774.102	0.99824	774.102	0.99298	774.102	0.97813
772.043	0.99771	1154.67	100.744	772.043	0.99838	772.043	0.99366	772.043	0.97924
769.984	0.9978	1155.15	100.179	769.984	0.99836	769.984	0.99333	769.984	0.97973
767.926	0.99786	1155.63	99.7	767.926	0.9981	767.926	0.9921	767.926	0.97955
765.867	0.99791	1156.12	99.3313	765.867	0.99751	765.867	0.99001	765.867	0.97904
763.808	0.99796	1156.6	99.0888	763.808	0.9965	763.808	0.98693	763.808	0.97857
761.749	0.99798	1157.08	98.9778	761.749	0.99497	761.749	0.98244	761.749	0.97766
759.691	0.99794	1157.56	98.9934	759.691	0.99279	759.691	0.97602	759.691	0.97495
757.632	0.99784	1158.04	99.1231	757.632	0.98986	757.632	0.96755	757.632	0.96843
755.573	0.99771	1158.53	99.3498	755.573	0.98617	755.573	0.95688	755.573	0.95576
753.514	0.99758	1159.01	99.6561	753.514	0.98194	753.514	0.94359	753.514	0.93495
751.455	0.99751	1159.49	100.025	751.455	0.97767	751.455	0.92825	751.455	0.90726
749.397	0.99756	1159.97	100.443	749.397	0.97413	749.397	0.91293	749.397	0.87885
747.338	0.9977	1160.45	100.897	747.338	0.97213	747.338	0.90079	747.338	0.85926
745.279	0.99785	1160.94	101.374	745.279	0.97216	745.279	0.89484	745.279	0.85742
743.22	0.99795	1161.42	101.861	743.22	0.97427	743.22	0.89596	743.22	0.87459
741.161	0.99798	1161.9	102.347	741.161	0.978	741.161	0.90346	741.161	0.90071
739.103	0.99795	1162.38	102.824	739.103	0.98253	739.103	0.91638	739.103	0.92367
737.044	0.9979	1162.87	103.284	737.044	0.98697	737.044	0.93173	737.044	0.93964
734.985	0.99792	1163.35	103.726	734.985	0.99068	734.985	0.94584	734.985	0.9499
732.926	0.99804	1163.83	104.148	732.926	0.99341	732.926	0.95743	732.926	0.9559
730.868	0.99825	1164.31	104.551	730.868	0.99524	730.868	0.96648	730.868	0.95945
728.809	0.99845	1164.79	104.932	728.809	0.99636	728.809	0.973	728.809	0.96221
726.75	0.99857	1165.28	105.287	726.75	0.99701	726.75	0.97748	726.75	0.96443
724.691	0.9986	1165.76	105.611	724.691	0.99736	724.691	0.98061	724.691	0.96566
722.632	0.99853	1166.24	105.9	722.632	0.99754	722.632	0.98279	722.632	0.9663
720.574	0.99834	1166.72	106.156	720.574	0.99758	720.574	0.98395	720.574	0.96683
718.515	0.99808	1167.2	106.381	718.515	0.9975	718.515	0.98429	718.515	0.96694
716.456	0.99785	1167.69	106.58	716.456	0.99735	716.456	0.98438	716.456	0.96616
714.397	0.99769	1168.17	106.759	714.397	0.99714	714.397	0.98428	714.397	0.96478
712.339	0.99765	1168.65	106.922	712.339	0.99686	712.339	0.98328	712.339	0.96251
710.28	0.99774	1169.13	107.068	710.28	0.99651	710.28	0.98105	710.28	0.95818
708.221	0.9979	1169.62	107.198	708.221	0.99612	708.221	0.97857	708.221	0.95263
706.162	0.99803	1170.1	107.309	706.162	0.99571	706.162	0.97715	706.162	0.94924
704.103	0.99805	1170.58	107.405	704.103	0.9953	704.103	0.97683	704.103	0.95009
702.045	0.99798	1171.06	107.489	702.045	0.99486	702.045	0.97679	702.045	0.95312
699.986	0.99791	1171.54	107.568	699.986	0.99436	699.986	0.97692	699.986	0.9548
697.927	0.99791	1172.03	107.645	697.927	0.99381	697.927	0.9774	697.927	0.95436
695.868	0.99799	1172.51	107.723	695.868	0.99318	695.868	0.97737	695.868	0.9525
693.81	0.99813	1172.99	107.802	693.81	0.99245	693.81	0.97601	693.81	0.94907
691.751	0.99824	1173.47	107.879	691.751	0.99158	691.751	0.97366	691.751	0.94414
689.692	0.99826	1173.95	107.951	689.692	0.99054	689.692	0.97105	689.692	0.93757
687.633	0.99814	1174.44	108.018	687.633	0.9893	687.633	0.96821	687.633	0.9289
685.574	0.99794	1174.92	108.081	685.574	0.98787	685.574	0.96439	685.574	0.91941
683.516	0.99776	1175.4	108.142	683.516	0.98632	683.516	0.95978	683.516	0.91085
681.457	0.99766	1175.88	108.203	681.457	0.98474	681.457	0.95527	681.457	0.90324
679.398	0.99769	1176.37	108.263	679.398	0.98318	679.398	0.95084	679.398	0.89593
677.339	0.99789	1176.85	108.32	677.339	0.98161	677.339	0.94561	677.339	0.8883
675.28	0.99823	1177.33	108.369	675.28	0.98003	675.28	0.93955	675.28	0.88006
673.222	0.9986	1177.81	108.41	673.222	0.9784	673.222	0.9339	673.222	0.87183
671.163	0.99884	1178.29	108.443	671.163	0.9767	671.163	0.92934	671.163	0.86459
669.104	0.99886	1178.78	108.473	669.104	0.97497	669.104	0.92401	669.104	0.85742
667.045	0.99868	1179.26	108.504	667.045	0.97332	667.045	0.91667	667.045	0.85083
664.987	0.99838	1179.74	108.54	664.987	0.9719	664.987	0.91122	664.987	0.8483
662.928	0.99809	1180.22	108.581	662.928	0.97078	662.928	0.90753	662.928	0.84856
660.869	0.99796	1180.7	108.626	660.869	0.96999	660.869	0.90389	660.869	0.85167
658.81	0.99807	1181.19	108.668	658.81	0.96961	658.81	0.90008	658.81	0.85795
656.751	0.99836	1181.67	108.705	656.751	0.96971	656.751	0.89718	656.751	0.866
654.693	0.9987	1182.15	108.736	654.693	0.97027	654.693	0.89512	654.693	0.87555
652.634	0.99905	1182.63	108.763	652.634	0.97119	652.634	0.89285	652.634	0.88681
650.575	0.99936	1183.12	108.79	650.575	0.9724	650.575	0.89084	650.575	0.89826
648.516	0.99957	1183.6	108.818	648.516	0.97386	648.516	0.88993	648.516	0.90885
646.458	0.99966	1184.08	108.847	646.458	0.97553	646.458	0.89039	646.458	0.91883
644.399	0.99965	1184.56	108.876	644.399	0.97733	644.399	0.89251	644.399	0.92858
642.34	0.99955	1185.04	108.902	642.34	0.97929	642.34	0.89673	642.34	0.93809
640.281	0.99934	1185.53	108.921	640.281	0.98139	640.281	0.90313	640.281	0.94651
638.222	0.9991	1186.01	108.935	638.222	0.9836	638.222	0.91081	638.222	0.95307
636.164	0.99895	1186.49	108.948	636.164	0.98581	636.164	0.91808	636.164	0.95808
634.105	0.99891	1186.97	108.965	634.105	0.98797	634.105	0.92368	634.105	0.96266
632.046	0.99893	1187.45	108.988	632.046	0.99002	632.046	0.92885	632.046	0.96771
629.987	0.99894	1187.94	109.018	629.987	0.99194	629.987	0.93625	629.987	0.97234
627.928	0.99888	1188.42	109.052	627.928	0.99371	627.928	0.94606	627.928	0.97537
625.87	0.99872	1188.9	109.083	625.87	0.99528	625.87	0.95583	625.87	0.97726
623.811	0.99847	1189.38	109.108	623.811	0.9966	623.811	0.96406	623.811	0.97904
621.752	0.99825	1189.86	109.127	621.752	0.99766	621.752	0.9714	621.752	0.98078
619.693	0.9982	1190.35	109.14	619.693	0.99851	619.693	0.97774	619.693	0.98207
617.635	0.99833	1190.83	109.154	617.635	0.99916	617.635	0.98234	617.635	0.98323
615.576	0.99855	1191.31	109.171	615.576	0.99961	615.576	0.98608	615.576	0.98484
613.517	0.99876	1191.79	109.192	613.517	0.99983	613.517	0.98978	613.517	0.98701
611.458	0.99893	1192.28	109.214	611.458	0.99987	611.458	0.99321	611.458	0.98912
609.399	0.99904	1192.76	109.235	609.399	0.99977	609.399	0.99625	609.399	0.99062
607.341	0.99911	1193.24	109.25	607.341	0.99959	607.341	0.99875	607.341	0.9912
605.282	0.99922	1193.72	109.259	605.282	0.99945	605.282	1	605.282	0.99097
603.223	0.99941	1194.2	109.265	603.223	0.99944	603.223	0.99988	603.223	0.99065
601.164	0.99969	1194.68	109.272	601.164	0.99958	601.164	0.99928	601.164	0.99038
599.106	0.99993	1195.17	109.283	599.106	0.99979	599.106	0.99906	599.106	0.98963
597.047	1	1195.65	109.301	597.047	0.99994	597.047	0.99852	597.047	0.98888
594.988	0.99985	1196.13	109.322	594.988	0.99996	594.988	0.99779	594.988	0.98861
592.929	0.99944	1196.61	109.343	592.929	0.9998	592.929	0.99738	592.929	0.98787
590.87	0.99884	1197.1	109.36	590.87	0.99945	590.87	0.99666	590.87	0.98628
588.812	0.99816	1197.58	109.372	588.812	0.99895	588.812	0.99574	588.812	0.98481
586.753	0.99754	1198.06	109.382	586.753	0.99838	586.753	0.99469	586.753	0.98417
584.694	0.99714	1198.54	109.392	584.694	0.99785	584.694	0.99346	584.694	0.98379
582.635	0.99694	1199.02	109.406	582.635	0.9974	582.635	0.99331	582.635	0.98293
580.577	0.99689	1199.51	109.423	580.577	0.99703	580.577	0.99415	580.577	0.98146
578.518	0.99695	1199.99	109.44	578.518	0.99677	578.518	0.99467	578.518	0.97909
576.459	0.99712	1200.47	109.454	576.459	0.99664	576.459	0.99463	576.459	0.97577
574.4	0.99739	1200.95	109.461	574.4	0.99654	574.4	0.99391	574.4	0.97269
572.341	0.9978	1201.43	109.461	572.341	0.99632	572.341	0.99239	572.341	0.97013
570.283	0.9983	1201.92	109.457	570.283	0.99587	570.283	0.99018	570.283	0.96669
568.224	0.99878	1202.4	109.454	568.224	0.99511	568.224	0.98891	568.224	0.96157
566.165	0.9991	1202.88	109.455	566.165	0.99404	566.165	0.98967	566.165	0.95561
564.106	0.99917	1203.36	109.462	564.106	0.99273	564.106	0.98983	564.106	0.94991
562.047	0.99905	1203.85	109.472	562.047	0.99133	562.047	0.98733	562.047	0.94321
559.989	0.99881	1204.33	109.481	559.989	0.98999	559.989	0.98335	559.989	0.93344
557.93	0.99849	1204.81	109.486	557.93	0.98878	557.93	0.9795	557.93	0.92087
555.871	0.99817	1205.29	109.485	555.871	0.98769	555.871	0.97623	555.871	0.90758
553.812	0.99791	1205.77	109.482	553.812	0.98668	553.812	0.9735	553.812	0.89711
551.754	0.9977	1206.26	109.478	551.754	0.98581	551.754	0.97051	551.754	0.89275
549.695	0.99755	1206.74	109.477	549.695	0.98516	549.695	0.96681	549.695	0.89436
547.636	0.99743	1207.22	109.478	547.636	0.98475	547.636	0.96344	547.636	0.90032
545.577	0.99729	1207.7	109.477	545.577	0.98452	545.577	0.96113	545.577	0.90967
543.518	0.997	1208.18	109.469	543.518	0.98441	543.518	0.95945	543.518	0.92062
541.46	0.99646	1208.67	109.45	541.46	0.98434	541.46	0.95741	541.46	0.93147
539.401	0.99573	1209.15	109.419	539.401	0.98419	539.401	0.95513	539.401	0.94155
537.342	0.99499	1209.63	109.378	537.342	0.98386	537.342	0.95361	537.342	0.95013
535.283	0.99443	1210.11	109.328	535.283	0.9834	535.283	0.95279	535.283	0.95726
533.225	0.99421	1210.6	109.272	533.225	0.98294	533.225	0.95238	533.225	0.96292
531.166	0.9944	1211.08	109.208	531.166	0.9826	531.166	0.95258	531.166	0.96655
529.107	0.99491	1211.56	109.133	529.107	0.98252	529.107	0.95321	529.107	0.96875
527.048	0.99558	1212.04	109.041	527.048	0.98279	527.048	0.95408	527.048	0.97019
524.989	0.99633	1212.52	108.932	524.989	0.98344	524.989	0.9558	524.989	0.97132
522.931	0.99709	1213.01	108.808	522.931	0.98437	522.931	0.95773	522.931	0.9723
520.872	0.99774	1213.49	108.68	520.872	0.98538	520.872	0.95921	520.872	0.97257
518.813	0.99819	1213.97	108.558	518.813	0.98616	518.813	0.961	518.813	0.97215
516.754	0.99851	1214.45	108.455	516.754	0.98647	516.754	0.96184	516.754	0.97109
514.695	0.99875	1214.93	108.382	514.695	0.98624	514.695	0.96122	514.695	0.96903
512.637	0.99887	1215.42	108.343	512.637	0.98548	512.637	0.96092	512.637	0.96507
510.578	0.9988	1215.9	108.338	510.578	0.98431	510.578	0.96057	510.578	0.95946
508.519	0.9986	1216.38	108.365	508.519	0.98297	508.519	0.95913	508.519	0.9531
506.46	0.99835	1216.86	108.42	506.46	0.98174	506.46	0.95648	506.46	0.94517
504.402	0.99808	1217.35	108.5	504.402	0.98073	504.402	0.95252	504.402	0.93594
502.343	0.99782	1217.83	108.6	502.343	0.9798	502.343	0.94769	502.343	0.92625
500.284	0.99769	1218.31	108.715	500.284	0.97876	500.284	0.9439	500.284	0.91573
498.225	0.99769	1218.79	108.837	498.225	0.97762	498.225	0.94139	498.225	0.90473
496.166	0.99773	1219.27	108.958	496.166	0.97645	496.166	0.93746	496.166	0.89382
494.108	0.99773	1219.76	109.068	494.108	0.97522	494.108	0.93126	494.108	0.88205
492.049	0.99773	1220.24	109.163	492.049	0.97392	492.049	0.92581	492.049	0.86843
489.99	0.99779	1220.72	109.242	489.99	0.97253	489.99	0.92293	489.99	0.85641
487.931	0.99791	1221.2	109.307	487.931	0.97099	487.931	0.91942	487.931	0.84917
485.873	0.99805	1221.68	109.364	485.873	0.9692	485.873	0.9138	485.873	0.84539
483.814	0.99815	1222.17	109.417	483.814	0.96725	483.814	0.9091	483.814	0.843
481.755	0.9981	1222.65	109.469	481.755	0.96555	481.755	0.9069	481.755	0.84205
479.696	0.99791	1223.13	109.519	479.696	0.96457	479.696	0.90591	479.696	0.84439
477.637	0.99776	1223.61	109.562	477.637	0.96455	477.637	0.90559	477.637	0.85129
475.579	0.99777	1224.09	109.597	475.579	0.96542	475.579	0.9063	475.579	0.86145
473.52	0.9979	1224.58	109.623	473.52	0.96682	473.52	0.90828	473.52	0.87309
471.461	0.99794	1225.06	109.644	471.461	0.96827	471.461	0.91163	471.461	0.88662
469.402	0.99764	1225.54	109.664	469.402	0.96936	469.402	0.91594	469.402	0.90008
467.343	0.99684	1226.02	109.686	467.343	0.96984	467.343	0.92042	467.343	0.91075
465.285	0.99548	1226.51	109.712	465.285	0.9699	465.285	0.92378	465.285	0.9192
463.226	0.99375	1226.99	109.737	463.226	0.96996	463.226	0.92646	463.226	0.92585
461.167	0.99218	1227.47	109.758	461.167	0.97046	461.167	0.92955	461.167	0.92955
459.108	0.99132	1227.95	109.771	459.108	0.97164	459.108	0.93257	459.108	0.93218
457.05	0.99136	1228.43	109.777	457.05	0.97345	457.05	0.93603	457.05	0.9376
454.991	0.99212	1228.92	109.779	454.991	0.97568	454.991	0.94023	454.991	0.94414
452.932	0.99329	1229.4	109.781	452.932	0.97803	452.932	0.94427	452.932	0.94971
450.873	0.99452	1229.88	109.787	450.873	0.98031	450.873	0.94676	450.873	0.95525
448.814	0.99538	1230.36	109.798	448.814	0.9825	448.814	0.94774	448.814	0.96073
446.756	0.99562	1230.84	109.812	446.756	0.98451	446.756	0.94966	446.756	0.96617
444.697	0.99541	1231.33	109.825	444.697	0.98632	444.697	0.95251	444.697	0.97098
442.638	0.99511	1231.81	109.831	442.638	0.98796	442.638	0.95647	442.638	0.97441
440.579	0.99494	1232.29	109.832	440.579	0.98939	440.579	0.96249	440.579	0.97635
438.521	0.99493	1232.77	109.828	438.521	0.99049	438.521	0.96779	438.521	0.97685
436.462	0.9951	1233.26	109.824	436.462	0.9912	436.462	0.97186	436.462	0.97822
434.403	0.99553	1233.74	109.825	434.403	0.99158	434.403	0.97538	434.403	0.98136
432.344	0.99624	1234.22	109.829	432.344	0.99182	432.344	0.9775	432.344	0.98296
430.285	0.99695	1234.7	109.835	430.285	0.99196	430.285	0.97977	430.285	0.98319
428.227	0.99736	1235.18	109.839	428.227	0.99215	428.227	0.98276	428.227	0.98388
426.168	0.99733	1235.66	109.836	426.168	0.99264	426.168	0.98402	426.168	0.98418
424.109	0.99682	1236.15	109.826	424.109	0.99364	424.109	0.98344	424.109	0.98551
422.05	0.9958	1236.63	109.813	422.05	0.99511	422.05	0.98428	422.05	0.98961
419.992	0.9946	1237.11	109.8	419.992	0.99668	419.992	0.98889	419.992	0.99287
417.933	0.99391	1237.59	109.791	417.933	0.99798	417.933	0.99492	417.933	0.99036
415.874	0.99431	1238.08	109.786	415.874	0.99889	415.874	0.99597	415.874	0.98631
413.815	0.99558	1238.56	109.782	413.815	0.99938	413.815	0.99479	413.815	0.98645
411.756	0.99721	1239.04	109.773	411.756	0.99947	411.756	0.99544	411.756	0.99062
409.698	0.9988	1239.52	109.756	409.698	0.99937	409.698	0.99693	409.698	0.99708
407.639	0.99998	1240	109.73	407.639	0.99932	407.639	0.99536	407.639	1
405.58	0.99998	1240.49	109.697	405.58	0.99932	405.58	0.99093	405.58	0.99912
403.521	0.99999	1240.97	109.661	403.521	0.99932	403.521	0.99139	403.521	0.99872
401.462	0.99999	1241.45	109.627	401.462	0.99932	401.462	0.998	401.462	1.00028
399.404	1	1241.93	109.593	399.404	0.99932	399.404	1	399.404	1
		1242.41	109.558
		1242.9	109.517
		1243.38	109.466
		1243.86	109.404
		1244.34	109.334
		1244.83	109.259
		1245.31	109.183
		1245.79	109.103
		1246.27	109.018
		1246.75	108.92
		1247.24	108.806
		1247.72	108.673
		1248.2	108.524
		1248.68	108.365
		1249.16	108.2
		1249.65	108.032
		1250.13	107.861
		1250.61	107.686
		1251.09	107.509
		1251.58	107.334
		1252.06	107.168
		1252.54	107.022
		1253.02	106.9
		1253.5	106.808
		1253.99	106.745
		1254.47	106.707
		1254.95	106.691
		1255.43	106.698
		1255.91	106.728
		1256.4	106.785
		1256.88	106.871
		1257.36	106.982
		1257.84	107.115
		1258.33	107.26
		1258.81	107.411
		1259.29	107.563
		1259.77	107.714
		1260.25	107.865
		1260.73	108.016
		1261.22	108.163
		1261.7	108.3
		1262.18	108.419
		1262.66	108.516
		1263.15	108.59
		1263.63	108.644
		1264.11	108.685
		1264.59	108.719
		1265.07	108.747
		1265.56	108.769
		1266.04	108.782
		1266.52	108.783
		1267	108.773
		1267.48	108.755
		1267.97	108.736
		1268.45	108.721
		1268.93	108.711
		1269.41	108.704
		1269.9	108.695
		1270.38	108.68
		1270.86	108.66
		1271.34	108.639
		1271.82	108.623
		1272.31	108.615
		1272.79	108.617
		1273.27	108.626
		1273.75	108.636
		1274.23	108.645
		1274.72	108.652
		1275.2	108.66
		1275.68	108.674
		1276.16	108.7
		1276.64	108.737
		1277.13	108.782
		1277.61	108.828
		1278.09	108.87
		1278.57	108.905
		1279.06	108.935
		1279.54	108.964
		1280.02	108.995
		1280.5	109.028
		1280.98	109.059
		1281.47	109.081
		1281.95	109.09
		1282.43	109.083
		1282.91	109.065
		1283.39	109.042
		1283.88	109.018
		1284.36	108.994
		1284.84	108.968
		1285.32	108.934
		1285.81	108.885
		1286.29	108.822
		1286.77	108.744
		1287.25	108.659
		1287.73	108.571
		1288.22	108.48
		1288.7	108.386
		1289.18	108.283
		1289.66	108.168
		1290.14	108.043
		1290.63	107.911
		1291.11	107.781
		1291.59	107.659
		1292.07	107.549
		1292.56	107.45
		1293.04	107.359
		1293.52	107.276
		1294	107.202
		1294.48	107.142
		1294.97	107.104
		1295.45	107.092
		1295.93	107.107
		1296.41	107.146
		1296.89	107.201
		1297.38	107.264
		1297.86	107.333
		1298.34	107.406
		1298.82	107.487
		1299.31	107.577
		1299.79	107.674
		1300.27	107.772
		1300.75	107.864
		1301.23	107.943
		1301.71	108.007
		1302.2	108.058
		1302.68	108.103
		1303.16	108.147
		1303.64	108.189
		1304.13	108.226
		1304.61	108.252
		1305.09	108.263
		1305.57	108.256
		1306.05	108.237
		1306.54	108.211
		1307.02	108.183
		1307.5	108.156
		1307.98	108.124
		1308.46	108.082
		1308.95	108.024
		1309.43	107.949
		1309.91	107.86
		1310.39	107.764
		1310.88	107.664
		1311.36	107.56
		1311.84	107.449
		1312.32	107.322
		1312.8	107.173
		1313.29	107.001
		1313.77	106.81
		1314.25	106.606
		1314.73	106.394
		1315.21	106.175
		1315.7	105.946
		1316.18	105.702
		1316.66	105.442
		1317.14	105.17
		1317.62	104.898
		1318.11	104.642
		1318.59	104.419
		1319.07	104.243
		1319.55	104.12
		1320.04	104.051
		1320.52	104.038
		1321	104.078
		1321.48	104.173
		1321.96	104.323
		1322.45	104.522
		1322.93	104.762
		1323.41	105.026
		1323.89	105.294
		1324.38	105.55
		1324.86	105.784
		1325.34	105.993
		1325.82	106.18
		1326.3	106.35
		1326.79	106.502
		1327.27	106.635
		1327.75	106.74
		1328.23	106.815
		1328.71	106.86
		1329.2	106.882
		1329.68	106.892
		1330.16	106.898
		1330.64	106.903
		1331.12	106.904
		1331.61	106.893
		1332.09	106.866
		1332.57	106.821
		1333.05	106.764
		1333.54	106.703
		1334.02	106.645
		1334.5	106.591
		1334.98	106.536
		1335.46	106.473
		1335.95	106.393
		1336.43	106.295
		1336.91	106.185
		1337.39	106.071
		1337.87	105.963
		1338.36	105.863
		1338.84	105.767
		1339.32	105.668
		1339.8	105.558
		1340.29	105.44
		1340.77	105.319
		1341.25	105.205
		1341.73	105.105
		1342.21	105.016
		1342.69	104.929
		1343.18	104.835
		1343.66	104.723
		1344.14	104.591
		1344.62	104.445
		1345.11	104.294
		1345.59	104.145
		1346.07	103.999
		1346.55	103.851
		1347.03	103.693
		1347.52	103.517
		1348	103.322
		1348.48	103.117
		1348.96	102.91
		1349.44	102.711
		1349.93	102.52
		1350.41	102.332
		1350.89	102.133
		1351.37	101.917
		1351.86	101.679
		1352.34	101.424
		1352.82	101.16
		1353.3	100.894
		1353.78	100.625
		1354.27	100.346
		1354.75	100.044
		1355.23	99.7132
		1355.71	99.3514
		1356.19	98.9657
		1356.68	98.5668
		1357.16	98.1624
		1357.64	97.7529
		1358.12	97.3311
		1358.61	96.8855
		1359.09	96.4061
		1359.57	95.888
		1360.05	95.332
		1360.53	94.7409
		1361.02	94.1143
		1361.5	93.4456
		1361.98	92.7242
		1362.46	91.9432
[truncated: 5,471 more rows]

## Sheet: Fig. 3f
PP		UiO-66/PP-(24)		UiO-66/PP-(72)		UiO-66/PP-(96)		UiO-66
Temperature (°C)	Weight (wt%)	Temperature (°C)	Weight (wt%)	Temperature (°C)	Weight (wt%)	Temperature (°C)	Weight (wt%)	Temperature (°C)	Weight (wt%)
29.043	99.9347	30.985	99.8709	30.619	99.9155	30.695	99.943	30.836	99.9818
29.543	99.8359	31.485	99.7599	31.119	99.9506	31.195	99.9165	33.336	99.961
30.043	99.9734	31.985	99.8165	31.619	100.012	31.695	99.9492	35.836	99.9555
30.543	100.032	32.485	99.8592	32.119	100.015	32.195	99.963	38.336	99.9488
31.043	100.033	32.985	99.8817	32.619	100.006	32.695	99.9603	40.836	99.9361
31.543	100.038	33.485	99.9112	33.119	100.025	33.195	99.9647	43.336	99.9084
32.043	100.037	33.985	99.9151	33.619	100.038	33.695	99.9802	45.836	99.8833
32.543	100.025	34.485	99.9351	34.119	100.051	34.195	99.995	48.336	99.8498
33.043	99.9984	34.985	99.9429	34.619	100.093	34.695	100.002	50.836	99.801
33.543	99.975	35.485	99.9602	35.119	100.124	35.195	100.007	53.336	99.7413
34.043	99.9581	35.985	99.9761	35.619	100.136	35.695	100.015	55.836	99.6606
34.543	99.9597	36.485	99.9776	36.119	100.141	36.195	100.023	58.336	99.5688
35.043	99.9512	36.985	99.9891	36.619	100.133	36.695	100.031	60.836	99.4722
35.543	99.9499	37.485	99.994	37.119	100.123	37.195	100.039	63.336	99.3726
36.043	99.9509	37.985	100.019	37.619	100.129	37.695	100.042	65.836	99.261
36.543	99.9423	38.485	100.021	38.119	100.131	38.195	100.046	68.336	99.1224
37.043	99.9425	38.985	100.019	38.619	100.131	38.695	100.048	70.836	99.017
37.543	99.9411	39.485	100.015	39.119	100.124	39.195	100.053	73.336	98.8767
38.043	99.9341	39.985	100.019	39.619	100.121	39.695	100.058	75.836	98.7288
38.543	99.9245	40.485	100.01	40.119	100.127	40.195	100.06	78.336	98.5775
39.043	99.9203	40.985	100.021	40.619	100.127	40.695	100.057	80.836	98.4199
39.543	99.9112	41.485	100.028	41.119	100.13	41.195	100.059	83.336	98.251
40.043	99.9016	41.985	100.019	41.619	100.12	41.695	100.056	85.836	98.0668
40.543	99.8934	42.485	100.014	42.119	100.125	42.195	100.059	88.336	97.8945
41.043	99.8955	42.985	100.01	42.619	100.134	42.695	100.058	90.836	97.7013
41.543	99.8997	43.485	100.005	43.119	100.144	43.195	100.056	93.336	97.525
42.043	99.8963	43.985	100.017	43.619	100.144	43.695	100.054	95.836	97.3131
42.543	99.8968	44.485	100.022	44.119	100.141	44.195	100.054	98.336	97.1239
43.043	99.8994	44.985	100.017	44.619	100.134	44.695	100.053	100.836	96.9172
43.543	99.8736	45.485	100.015	45.119	100.122	45.195	100.053	103.336	96.7138
44.043	99.8667	45.985	99.9997	45.619	100.117	45.695	100.053	105.836	96.5226
44.543	99.8377	46.485	99.987	46.119	100.118	46.195	100.054	108.336	96.3349
45.043	99.8047	46.985	99.9795	46.619	100.115	46.695	100.047	110.836	96.1251
45.543	99.7785	47.485	99.9782	47.119	100.114	47.195	100.046	113.336	95.9397
46.043	99.753	47.985	99.9651	47.619	100.106	47.695	100.038	115.836	95.7517
46.543	99.7323	48.485	99.9625	48.119	100.105	48.195	100.026	118.336	95.5656
47.043	99.702	48.985	99.9599	48.619	100.111	48.695	100.022	120.836	95.3853
47.543	99.684	49.485	99.9584	49.119	100.104	49.195	100.011	123.336	95.2031
48.043	99.6594	49.985	99.9389	49.619	100.082	49.695	100.011	125.836	95.0379
48.543	99.6312	50.485	99.9121	50.119	100.067	50.195	100	128.336	94.8743
49.043	99.6057	50.985	99.9026	50.619	100.043	50.695	99.9849	130.836	94.711
49.543	99.5817	51.485	99.879	51.119	100.02	51.195	99.9695	133.336	94.5461
50.043	99.5456	51.985	99.8633	51.619	100.004	51.695	99.9622	135.836	94.399
50.543	99.5156	52.485	99.8321	52.119	99.9927	52.195	99.9535	138.336	94.2631
51.043	99.4655	52.985	99.8018	52.619	99.9901	52.695	99.9326	140.836	94.1104
51.543	99.4197	53.485	99.7591	53.119	99.9716	53.195	99.917	143.336	93.9951
52.043	99.3853	53.985	99.7225	53.619	99.9467	53.695	99.8948	145.836	93.8445
52.543	99.3551	54.485	99.7088	54.119	99.9357	54.195	99.8754	148.336	93.7099
53.043	99.3147	54.985	99.6916	54.619	99.9223	54.695	99.8479	150.836	93.5671
53.543	99.26	55.485	99.6585	55.119	99.8947	55.195	99.827	153.336	93.4428
54.043	99.2212	55.985	99.647	55.619	99.8659	55.695	99.81	155.836	93.3372
54.543	99.1762	56.485	99.6118	56.119	99.834	56.195	99.7949	158.336	93.1941
55.043	99.1208	56.985	99.5962	56.619	99.8038	56.695	99.7793	160.836	93.0776
55.543	99.0763	57.485	99.5611	57.119	99.7687	57.195	99.7659	163.336	92.9472
56.043	99.0422	57.985	99.5318	57.619	99.7471	57.695	99.7485	165.836	92.812
56.543	99.0157	58.485	99.5021	58.119	99.7348	58.195	99.7272	168.336	92.7021
57.043	98.9926	58.985	99.4711	58.619	99.7079	58.695	99.7014	170.836	92.5848
57.543	98.9577	59.485	99.4577	59.119	99.6907	59.195	99.682	173.336	92.4687
58.043	98.9328	59.985	99.4431	59.619	99.6662	59.695	99.663	175.836	92.367
58.543	98.8985	60.485	99.4195	60.119	99.6468	60.195	99.6429	178.336	92.2313
59.043	98.8511	60.985	99.4061	60.619	99.6368	60.695	99.6266	180.836	92.1147
59.543	98.8071	61.485	99.3824	61.119	99.6271	61.195	99.6067	183.336	91.9922
60.043	98.7555	61.985	99.3683	61.619	99.6006	61.695	99.5861	185.836	91.8871
60.543	98.6947	62.485	99.3522	62.119	99.596	62.195	99.5723	188.336	91.7582
61.043	98.6461	62.985	99.3366	62.619	99.5851	62.695	99.5552	190.836	91.6629
61.543	98.5972	63.485	99.3231	63.119	99.564	63.195	99.5366	193.336	91.5288
62.043	98.5579	63.985	99.2889	63.619	99.5381	63.695	99.5209	195.836	91.4272
62.543	98.5159	64.485	99.258	64.119	99.5281	64.195	99.5034	198.336	91.3078
63.043	98.4882	64.985	99.2348	64.619	99.5094	64.695	99.4889	200.836	91.1931
63.543	98.4702	65.485	99.2039	65.119	99.4913	65.195	99.471	203.336	91.0895
64.043	98.4427	65.985	99.189	65.619	99.4604	65.695	99.4574	205.836	90.9971
64.543	98.443	66.485	99.1651	66.119	99.4194	66.195	99.4401	208.336	90.8777
65.043	98.4169	66.985	99.1434	66.619	99.4086	66.695	99.424	210.836	90.7567
65.543	98.3865	67.485	99.1201	67.119	99.3896	67.195	99.4004	213.336	90.647
66.043	98.3403	67.985	99.1067	67.619	99.3696	67.695	99.3827	215.836	90.5151
66.543	98.3015	68.485	99.0958	68.119	99.3565	68.195	99.3621	218.336	90.4039
67.043	98.2644	68.985	99.0833	68.619	99.3371	68.695	99.35	220.836	90.2841
67.543	98.2416	69.485	99.0546	69.119	99.323	69.195	99.3274	223.336	90.1629
68.043	98.2185	69.985	99.0431	69.619	99.3098	69.695	99.3122	225.836	90.0187
68.543	98.2096	70.485	99.0241	70.119	99.302	70.195	99.2973	228.336	89.9018
69.043	98.1859	70.985	99.0043	70.619	99.2857	70.695	99.2812	230.836	89.7667
69.543	98.1502	71.485	98.9944	71.119	99.2663	71.195	99.2697	233.336	89.63
70.043	98.1149	71.985	98.975	71.619	99.2481	71.695	99.2508	235.836	89.4886
70.543	98.0692	72.485	98.9623	72.119	99.2193	72.195	99.2322	238.336	89.3584
71.043	98.0226	72.985	98.9381	72.619	99.1906	72.695	99.2126	240.836	89.2058
71.543	97.9887	73.485	98.9274	73.119	99.1586	73.195	99.1991	243.336	89.0658
72.043	97.9622	73.985	98.918	73.619	99.1469	73.695	99.1798	245.836	88.937
72.543	97.9328	74.485	98.899	74.119	99.1173	74.195	99.1621	248.336	88.779
73.043	97.9119	74.985	98.8822	74.619	99.0918	74.695	99.1411	250.836	88.6283
73.543	97.8709	75.485	98.8727	75.119	99.0613	75.195	99.1234	253.336	88.5089
74.043	97.83	75.985	98.8626	75.619	99.0447	75.695	99.102	255.836	88.3632
74.543	97.7889	76.485	98.8298	76.119	99.0168	76.195	99.0827	258.336	88.2382
75.043	97.7559	76.985	98.8133	76.619	98.9837	76.695	99.0628	260.836	88.1109
75.543	97.7277	77.485	98.7948	77.119	98.9595	77.195	99.0389	263.336	87.978
76.043	97.7208	77.985	98.7767	77.619	98.9476	77.695	99.0174	265.836	87.8616
76.543	97.7135	78.485	98.7512	78.119	98.9321	78.195	98.996	268.336	87.7602
77.043	97.7004	78.985	98.7416	78.619	98.9166	78.695	98.9723	270.836	87.6524
77.543	97.6781	79.485	98.7331	79.119	98.9115	79.195	98.9476	273.336	87.5704
78.043	97.6466	79.985	98.7148	79.619	98.9072	79.695	98.9271	275.836	87.4867
78.543	97.6015	80.485	98.7056	80.119	98.8705	80.195	98.9061	278.336	87.4077
79.043	97.5589	80.985	98.6887	80.619	98.8388	80.695	98.8884	280.836	87.3368
79.543	97.4994	81.485	98.6574	81.119	98.8222	81.195	98.8678	283.336	87.2651
80.043	97.4541	81.985	98.639	81.619	98.7969	81.695	98.8471	285.836	87.2066
80.543	97.4221	82.485	98.621	82.119	98.7691	82.195	98.8227	288.336	87.143
81.043	97.3847	82.985	98.6123	82.619	98.7363	82.695	98.7983	290.836	87.0995
81.543	97.3589	83.485	98.6027	83.119	98.7221	83.195	98.7777	293.336	87.0443
82.043	97.3254	83.985	98.5853	83.619	98.6812	83.695	98.75	295.836	86.9959
82.543	97.3051	84.485	98.5763	84.119	98.6595	84.195	98.7251	298.336	86.9497
83.043	97.2763	84.985	98.5507	84.619	98.6319	84.695	98.7036	300.836	86.9128
83.543	97.2562	85.485	98.5338	85.119	98.6058	85.195	98.6793	303.336	86.8649
84.043	97.2285	85.985	98.5159	85.619	98.579	85.695	98.6587	305.836	86.8272
84.543	97.2076	86.485	98.5071	86.119	98.5475	86.195	98.6333	308.336	86.7944
85.043	97.2001	86.985	98.4911	86.619	98.5274	86.695	98.6052	310.836	86.7569
85.543	97.1799	87.485	98.4824	87.119	98.4995	87.195	98.5841	313.336	86.6949
86.043	97.1524	87.985	98.4581	87.619	98.4607	87.695	98.5634	315.836	86.6435
86.543	97.1241	88.485	98.4502	88.119	98.4319	88.195	98.5426	318.336	86.5936
87.043	97.0923	88.985	98.442	88.619	98.4116	88.695	98.5181	320.836	86.5229
87.543	97.0483	89.485	98.4255	89.119	98.3917	89.195	98.4916	323.336	86.4254
88.043	97.0195	89.985	98.4178	89.619	98.3705	89.695	98.4676	325.836	86.3437
88.543	96.968	90.485	98.4008	90.119	98.3487	90.195	98.4418	328.336	86.2525
89.043	96.9412	90.985	98.384	90.619	98.3387	90.695	98.4176	330.836	86.1295
89.543	96.9154	91.485	98.377	91.119	98.3126	91.195	98.3922	333.336	86.0173
90.043	96.8798	91.985	98.3432	91.619	98.3032	91.695	98.3628	335.836	85.8839
90.543	96.8603	92.485	98.3282	92.119	98.2761	92.195	98.3395	338.336	85.7465
91.043	96.8482	92.985	98.3125	92.619	98.2405	92.695	98.3151	340.836	85.585
91.543	96.8282	93.485	98.288	93.119	98.2169	93.195	98.284	343.336	85.4316
92.043	96.8131	93.985	98.281	93.619	98.204	93.695	98.2583	345.836	85.2507
92.543	96.7946	94.485	98.2903	94.119	98.1782	94.195	98.2362	348.336	85.07
93.043	96.7894	94.985	98.2664	94.619	98.158	94.695	98.209	350.836	84.8881
93.543	96.7703	95.485	98.2516	95.119	98.1291	95.195	98.1792	353.336	84.6873
94.043	96.7431	95.985	98.2272	95.619	98.099	95.695	98.1509	355.836	84.4715
94.543	96.7114	96.485	98.1957	96.119	98.0687	96.195	98.1234	358.336	84.2544
95.043	96.6718	96.985	98.1818	96.619	98.046	96.695	98.0939	360.836	84.0235
95.543	96.6469	97.485	98.1763	97.119	98.0191	97.195	98.0648	363.336	83.785
96.043	96.6282	97.985	98.1695	97.619	97.9855	97.695	98.0371	365.836	83.5666
96.543	96.6164	98.485	98.1566	98.119	97.9718	98.195	98.0085	368.336	83.3353
97.043	96.5915	98.985	98.1373	98.619	97.9465	98.695	97.9821	370.836	83.1098
97.543	96.559	99.485	98.1217	99.119	97.9162	99.195	97.9543	373.336	82.8939
98.043	96.5475	99.985	98.1124	99.619	97.8975	99.695	97.931	375.836	82.6865
98.543	96.5305	100.485	98.1	100.119	97.8946	100.195	97.9081	378.336	82.4802
99.043	96.4989	100.985	98.0953	100.619	97.8637	100.695	97.8852	380.836	82.3073
99.543	96.4613	101.485	98.0908	101.119	97.8346	101.195	97.8559	383.336	82.1287
100.043	96.4279	101.985	98.0601	101.619	97.827	101.695	97.8288	385.836	81.9729
100.543	96.4109	102.485	98.049	102.119	97.8189	102.195	97.7992	388.336	81.8058
101.043	96.3803	102.985	98.0331	102.619	97.7958	102.695	97.7733	390.836	81.6787
101.543	96.3521	103.485	98.0254	103.119	97.7664	103.195	97.747	393.336	81.5529
102.043	96.3317	103.985	98.0208	103.619	97.7371	103.695	97.7284	395.836	81.4261
102.543	96.3089	104.485	98.0166	104.119	97.7137	104.195	97.7057	398.336	81.3137
103.043	96.2786	104.985	97.9967	104.619	97.6954	104.695	97.6867	400.836	81.1997
103.543	96.2567	105.485	97.9846	105.119	97.6771	105.195	97.6605	403.336	81.0742
104.043	96.2299	105.985	97.9714	105.619	97.654	105.695	97.6347	405.836	80.958
104.543	96.2215	106.485	97.9589	106.119	97.641	106.195	97.6156	408.336	80.8613
105.043	96.2108	106.985	97.9551	106.619	97.618	106.695	97.593	410.836	80.7276
105.543	96.195	107.485	97.9514	107.119	97.6051	107.195	97.5673	413.336	80.6369
106.043	96.1773	107.985	97.9564	107.619	97.5815	107.695	97.5382	415.836	80.513
106.543	96.1484	108.485	97.9533	108.119	97.5481	108.195	97.5061	418.336	80.4013
107.043	96.1311	108.985	97.9495	108.619	97.5471	108.695	97.4797	420.836	80.2734
107.543	96.101	109.485	97.9466	109.119	97.5225	109.195	97.4503	423.336	80.1923
108.043	96.0775	109.985	97.944	109.619	97.4952	109.695	97.4285	425.836	80.0508
108.543	96.059	110.485	97.9303	110.119	97.4621	110.195	97.4064	428.336	79.9222
109.043	96.0344	110.985	97.9369	110.619	97.4442	110.695	97.3877	430.836	79.81
109.543	96.0048	111.485	97.9079	111.119	97.4202	111.195	97.3655	433.336	79.6556
110.043	95.9808	111.985	97.9056	111.619	97.4085	111.695	97.3362	435.836	79.5171
110.543	95.9511	112.485	97.8949	112.119	97.3915	112.195	97.3143	438.336	79.3658
111.043	95.9299	112.985	97.8847	112.619	97.3786	112.695	97.2926	440.836	79.2043
111.543	95.9132	113.485	97.8732	113.119	97.3775	113.195	97.2739	443.336	79.0243
112.043	95.9053	113.985	97.8711	113.619	97.3761	113.695	97.2481	445.836	78.8418
112.543	95.8884	114.485	97.8506	114.119	97.3477	114.195	97.2228	448.336	78.643
113.043	95.8727	114.985	97.8666	114.619	97.3457	114.695	97.2018	450.836	78.4118
113.543	95.8638	115.485	97.8635	115.119	97.3141	115.195	97.1724	453.336	78.163
114.043	95.8418	115.985	97.8438	115.619	97.27	115.695	97.147	455.836	77.9179
114.543	95.8264	116.485	97.8418	116.119	97.2633	116.195	97.1185	458.336	77.6241
115.043	95.8033	116.985	97.8321	116.619	97.2613	116.695	97.0861	460.836	77.3315
115.543	95.78	117.485	97.8385	117.119	97.2604	117.195	97.0604	463.336	77.0206
116.043	95.7589	117.985	97.837	117.619	97.2542	117.695	97.0388	465.836	76.6939
116.543	95.7329	118.485	97.8349	118.119	97.2266	118.195	97.0207	468.336	76.3843
117.043	95.7153	118.985	97.8494	118.619	97.2095	118.695	96.9955	470.836	76.0472
117.543	95.6867	119.485	97.8314	119.119	97.1875	119.195	96.9773	473.336	75.7088
118.043	95.6807	119.985	97.8204	119.619	97.155	119.695	96.9589	475.836	75.3861
118.543	95.6583	120.485	97.8125	120.119	97.1275	120.195	96.9369	478.336	75.037
119.043	95.6341	120.985	97.8104	120.619	97.1316	120.695	96.9163	480.836	74.7037
119.543	95.617	121.485	97.8097	121.119	97.1206	121.195	96.8982	483.336	74.3336
120.043	95.5981	121.985	97.808	121.619	97.0983	121.695	96.877	485.836	73.9727
120.543	95.585	122.485	97.8059	122.119	97.0865	122.195	96.8448	488.336	73.5962
121.043	95.5726	122.985	97.8062	122.619	97.0597	122.695	96.8265	490.836	73.2093
121.543	95.555	123.485	97.7959	123.119	97.0485	123.195	96.8126	493.336	72.8023
122.043	95.5403	123.985	97.7783	123.619	97.0318	123.695	96.795	495.836	72.3528
122.543	95.5344	124.485	97.7776	124.119	97.0155	124.195	96.7734	498.336	71.8676
123.043	95.512	124.985	97.7686	124.619	97.0043	124.695	96.752	500.836	71.3259
123.543	95.5043	125.485	97.759	125.119	96.9933	125.195	96.7237	503.336	70.7087
124.043	95.4967	125.985	97.7492	125.619	96.9822	125.695	96.7025	505.836	69.993
124.543	95.4794	126.485	97.7488	126.119	96.9502	126.195	96.681	508.336	68.926
125.043	95.4547	126.985	97.748	126.619	96.928	126.695	96.6559	510.836	67.9017
125.543	95.4211	127.485	97.7463	127.119	96.9488	127.195	96.6354	513.336	66.6085
126.043	95.3958	127.985	97.7467	127.619	96.9066	127.695	96.6142	515.836	65.0334
126.543	95.3651	128.485	97.7464	128.119	96.8963	128.195	96.5962	518.336	63.0528
127.043	95.358	128.985	97.7456	128.619	96.8803	128.695	96.5756	520.836	60.2702
127.543	95.3379	129.485	97.745	129.119	96.859	129.195	96.5613	523.336	57.3139
128.043	95.3232	129.985	97.7288	129.619	96.8588	129.695	96.5437	525.836	54.0266
128.543	95.3063	130.485	97.7275	130.119	96.8325	130.195	96.523	528.336	50.7839
129.043	95.2954	130.985	97.7189	130.619	96.8212	130.695	96.5056	530.836	48.033
129.543	95.2882	131.485	97.71	131.119	96.826	131.195	96.4817	533.336	45.4583
130.043	95.2751	131.985	97.7105	131.619	96.8206	131.695	96.464	535.836	43.0445
130.543	95.2581	132.485	97.719	132.119	96.8051	132.195	96.4451	538.336	42.3011
131.043	95.234	132.985	97.7101	132.619	96.7942	132.695	96.4278	540.836	42.0074
131.543	95.2203	133.485	97.7103	133.119	96.799	133.195	96.4098	543.336	41.9503
132.043	95.2037	133.985	97.7018	133.619	96.78	133.695	96.4008	545.836	41.9393
132.543	95.1852	134.485	97.6853	134.119	96.7621	134.195	96.3899	548.336	41.9253
133.043	95.1728	134.985	97.6857	134.619	96.7521	134.695	96.3732	550.836	41.9114
133.543	95.1586	135.485	97.6864	135.119	96.7678	135.195	96.356	553.336	41.906
134.043	95.1514	135.985	97.6862	135.619	96.753	135.695	96.3389	555.836	41.9025
134.543	95.1383	136.485	97.676	136.119	96.7361	136.195	96.3243	558.336	41.9018
135.043	95.1321	136.985	97.6708	136.619	96.7261	136.695	96.3046	560.836	41.9051
135.543	95.1156	137.485	97.6712	137.119	96.7251	137.195	96.2875	563.336	41.9097
136.043	95.0918	137.985	97.6713	137.619	96.7373	137.695	96.2715	565.836	41.901
136.543	95.072	138.485	97.6633	138.119	96.7211	138.195	96.2576	568.336	41.8998
137.043	95.0515	138.985	97.6477	138.619	96.7163	138.695	96.2442	570.836	41.8951
137.543	95.0251	139.485	97.6467	139.119	96.7125	139.195	96.2314	573.336	41.9046
138.043	94.9982	139.985	97.6485	139.619	96.7141	139.695	96.2152	575.836	41.8926
138.543	94.9864	140.485	97.6492	140.119	96.6917	140.195	96.2006	578.336	41.8976
139.043	94.9597	140.985	97.6493	140.619	96.6979	140.695	96.1826	580.836	41.9053
139.543	94.9399	141.485	97.6686	141.119	96.6984	141.195	96.1723	583.336	41.8997
140.043	94.9335	141.985	97.6678	141.619	96.6887	141.695	96.1628	585.836	41.905
140.543	94.9199	142.485	97.6692	142.119	96.6736	142.195	96.1488	588.336	41.9117
141.043	94.9007	142.985	97.6693	142.619	96.6687	142.695	96.1385	590.836	41.9029
141.543	94.9001	143.485	97.6676	143.119	96.6543	143.195	96.125	593.336	41.9098
142.043	94.8876	143.985	97.6544	143.619	96.6434	143.695	96.1099	595.836	41.921
142.543	94.8619	144.485	97.6555	144.119	96.6408	144.195	96.0954	598.336	41.9195
143.043	94.8423	144.985	97.6558	144.619	96.6152	144.695	96.0777	600.836	41.9164
143.543	94.8295	145.485	97.6486	145.119	96.5946	145.195	96.0657	603.336	41.9194
144.043	94.81	145.985	97.6494	145.619	96.6025	145.695	96.0536	605.836	41.9222
144.543	94.7898	146.485	97.6503	146.119	96.6201	146.195	96.041	608.336	41.9222
145.043	94.7776	146.985	97.6433	146.619	96.605	146.695	96.0239	610.836	41.9353
145.543	94.772	147.485	97.6359	147.119	96.5742	147.195	96.0105	613.336	41.9382
146.043	94.7582	147.985	97.6374	147.619	96.5481	147.695	96	615.836	41.9485
146.543	94.7399	148.485	97.6388	148.119	96.5386	148.195	95.9934	618.336	41.9502
147.043	94.734	148.985	97.6234	148.619	96.5285	148.695	95.9807	620.836	41.9528
147.543	94.7282	149.485	97.6248	149.119	96.5281	149.195	95.9628	623.336	41.9555
148.043	94.709	149.985	97.626	149.619	96.5508	149.695	95.949	625.836	41.9613
148.543	94.6971	150.485	97.6277	150.119	96.535	150.195	95.9436	628.336	41.9747
149.043	94.6771	150.985	97.6289	150.619	96.5259	150.695	95.9283	630.836	41.9737
149.543	94.6717	151.485	97.6304	151.119	96.5032	151.195	95.9166	633.336	41.9843
150.043	94.6514	151.985	97.6319	151.619	96.4725	151.695	95.9087	635.836	41.9807
150.543	94.6393	152.485	97.6248	152.119	96.473	152.195	95.8968	638.336	42.0012
151.043	94.6336	152.985	97.6182	152.619	96.4828	152.695	95.8828	640.836	42.0033
151.543	94.6209	153.485	97.6282	153.119	96.4958	153.195	95.8772	643.336	42.007
152.043	94.6082	153.985	97.6294	153.619	96.5101	153.695	95.8624	645.836	42.0161
152.543	94.5894	154.485	97.6307	154.119	96.4915	154.195	95.8506	648.336	42.0346
153.043	94.584	154.985	97.6239	154.619	96.4866	154.695	95.8441	650.836	42.0481
153.543	94.5852	155.485	97.6249	155.119	96.4859	155.195	95.834	653.336	42.0506
154.043	94.5863	155.985	97.6181	155.619	96.4773	155.695	95.8279	655.836	42.0754
154.543	94.5807	156.485	97.6191	156.119	96.4886	156.195	95.8146	658.336	42.0753
155.043	94.5551	156.985	97.6206	156.619	96.4845	156.695	95.8012	660.836	42.0849
155.543	94.53	157.485	97.6223	157.119	96.48	157.195	95.7914	663.336	42.0915
156.043	94.5172	157.985	97.6235	157.619	96.464	157.695	95.785	665.836	42.1098
156.543	94.5115	158.485	97.6085	158.119	96.4386	158.195	95.7787	668.336	42.124
157.043	94.4931	158.985	97.6014	158.619	96.4298	158.695	95.7692	670.836	42.1324
157.543	94.4596	159.485	97.6116	159.119	96.4147	159.195	95.7589	673.336	42.1508
158.043	94.4544	159.985	97.6144	159.619	96.39	159.695	95.7495	675.836	42.1608
158.543	94.4491	160.485	97.632	160.119	96.3783	160.195	95.7426	678.336	42.1719
159.043	94.4302	160.985	97.6415	160.619	96.3876	160.695	95.7333	680.836	42.1915
159.543	94.4179	161.485	97.6432	161.119	96.4067	161.195	95.7199	683.336	42.1905
160.043	94.3981	161.985	97.6363	161.619	96.4323	161.695	95.7125	685.836	42.229
160.543	94.3721	162.485	97.6213	162.119	96.4222	162.195	95.7005	688.336	42.2178
161.043	94.3536	162.985	97.6227	162.619	96.4197	162.695	95.6938	690.836	42.2336
161.543	94.3409	163.485	97.6247	163.119	96.4209	163.195	95.6838	693.336	42.2509
162.043	94.3219	163.985	97.6176	163.619	96.3929	163.695	95.6816	695.836	42.251
162.543	94.3032	164.485	97.6026	164.119	96.3833	164.195	95.6786	698.336	42.2665
163.043	94.2774	164.985	97.5877	164.619	96.3747	164.695	95.6715	700.836	42.2774
163.543	94.265	165.485	97.5893	165.119	96.3646	165.195	95.6549	703.336	42.2878
164.043	94.2597	165.985	97.5906	165.619	96.3608	165.695	95.6529	705.836	42.2782
164.543	94.261	166.485	97.5923	166.119	96.3294	166.195	95.649	708.336	42.2742
165.043	94.2635	166.985	97.5939	166.619	96.3203	166.695	95.6393	710.836	42.2549
165.543	94.2432	167.485	97.5957	167.119	96.3211	167.195	95.6229	713.336	42.2403
166.043	94.2317	167.985	97.5973	167.619	96.32	167.695	95.6175	715.836	42.2221
166.543	94.2138	168.485	97.5992	168.119	96.3158	168.195	95.6142	718.336	42.1938
167.043	94.2078	168.985	97.5926	168.619	96.2921	168.695	95.6045	720.836	42.164
167.543	94.1814	169.485	97.594	169.119	96.2878	169.195	95.5982	723.336	42.1336
168.043	94.1762	169.985	97.5953	169.619	96.298	169.695	95.5917	725.836	42.0979
168.543	94.1602	170.485	97.6054	170.119	96.2955	170.195	95.5857	728.336	42.0626
169.043	94.1514	170.985	97.6066	170.619	96.2966	170.695	95.5751	730.836	42.0324
169.543	94.1531	171.485	97.6245	171.119	96.298	171.195	95.5697	733.336	41.9955
170.043	94.1544	171.985	97.6093	171.619	96.2988	171.695	95.56	735.836	41.9674
170.543	94.1565	172.485	97.6018	172.119	96.2947	172.195	95.5505	738.336	41.9456
171.043	94.1437	172.985	97.6039	172.619	96.2785	172.695	95.5403	740.836	41.9379
171.543	94.1449	173.485	97.6058	173.119	96.2708	173.195	95.534	743.336	41.9052
172.043	94.1327	173.985	97.5986	173.619	96.2556	173.695	95.527	745.836	41.8696
172.543	94.1203	174.485	97.6006	174.119	96.2562	174.195	95.5209	748.336	41.855
173.043	94.1014	174.985	97.5937	174.619	96.2517	174.695	95.5108	750.836	41.8392
173.543	94.1029	175.485	97.5791	175.119	96.2586	175.195	95.5047	753.336	41.8333
174.043	94.0922	175.985	97.5724	175.619	96.2591	175.695	95.4954	755.836	41.809
174.543	94.0846	176.485	97.5825	176.119	96.2548	176.195	95.4851	758.336	41.8117
175.043	94.0727	176.985	97.5834	176.619	96.2505	176.695	95.4786	760.836	41.7846
175.543	94.067	177.485	97.5773	177.119	96.2351	177.195	95.4728	763.336	41.7632
176.043	94.0404	177.985	97.587	177.619	96.2099	177.695	95.4734	765.836	41.7404
176.543	94.0217	178.485	97.5884	178.119	96.2007	178.195	95.4703	768.336	41.728
177.043	93.9985	178.985	97.59	178.619	96.2016	178.695	95.4606	770.836	41.7223
177.543	93.9711	179.485	97.5912	179.119	96.1923	179.195	95.4543	773.336	41.7195
178.043	93.9391	179.985	97.5923	179.619	96.2033	179.695	95.4478	775.836	41.7083
178.543	93.9117	180.485	97.5853	180.119	96.1936	180.195	95.4412	778.336	41.6802
179.043	93.8943	180.985	97.5867	180.619	96.1842	180.695	95.4385	780.836	41.6774
179.543	93.868	181.485	97.5794	181.119	96.1792	181.195	95.4321	783.336	41.6637
180.043	93.841	181.985	97.5803	181.619	96.1802	181.695	95.4258	785.836	41.6708
180.543	93.8354	182.485	97.5816	182.119	96.1855	182.195	95.4116	788.336	41.6369
181.043	93.8298	182.985	97.5827	182.619	96.1556	182.695	95.3979	790.836	41.6277
181.543	93.8433	183.485	97.5769	183.119	96.1352	183.195	95.3949	793.336	41.6123
182.043	93.8384	183.985	97.5762	183.619	96.1358	183.695	95.3879	795.836	41.6099
182.543	93.8324	184.485	97.561	184.119	96.1471	184.195	95.3756	798.336	41.605
183.043	93.8141	184.985	97.5621	184.619	96.1478	184.695	95.3619
183.543	93.801	185.485	97.5635	185.119	96.1595	185.195	95.3554
184.043	93.7879	185.985	97.5562	185.619	96.1492	185.695	95.345
184.543	93.7758	186.485	97.5488	186.119	96.1346	186.195	95.3323
185.043	93.756	186.985	97.5497	186.619	96.118	186.695	95.3285
185.543	93.7381	187.485	97.5504	187.119	96.1091	187.195	95.326
186.043	93.718	187.985	97.5512	187.619	96.1095	187.695	95.3264
186.543	93.706	188.485	97.5522	188.119	96.1101	188.195	95.3232
187.043	93.6853	188.985	97.553	188.619	96.1105	188.695	95.3092
187.543	93.679	189.485	97.5454	189.119	96.0997	189.195	95.2996
188.043	93.6746	189.985	97.5293	189.619	96.085	189.695	95.2893
188.543	93.6604	190.485	97.5214	190.119	96.0701	190.195	95.2755
189.043	93.6548	190.985	97.5226	190.619	96.0599	190.695	95.2656
189.543	93.6164	191.485	97.5168	191.119	96.0499	191.195	95.2555
190.043	93.5988	191.985	97.5071	191.619	96.0452	191.695	95.2384
190.543	93.5839	192.485	97.4906	192.119	96.04	192.195	95.2283
191.043	93.5614	192.985	97.4768	192.619	96.0406	192.695	95.2214
191.543	93.5562	193.485	97.4751	193.119	96.0198	193.195	95.2147
192.043	93.5497	193.985	97.4754	193.619	96.0202	193.695	95.2078
192.543	93.5339	194.485	97.4842	194.119	95.9986	194.195	95.2044
193.043	93.5232	194.985	97.493	194.619	95.989	194.695	95.194
193.543	93.5171	195.485	97.4851	195.119	95.9839	195.195	95.1907
194.043	93.5101	195.985	97.477	195.619	95.9683	195.695	95.1735
194.543	93.4973	196.485	97.469	196.119	95.9631	196.195	95.1596
195.043	93.4851	196.985	97.453	196.619	95.9634	196.695	95.1529
195.543	93.4602	197.485	97.4438	197.119	95.9477	197.195	95.139
196.043	93.4471	197.985	97.4349	197.619	95.9585	197.695	95.1252
196.543	93.4319	198.485	97.4276	198.119	95.948	198.195	95.1112
197.043	93.4186	198.985	97.4108	198.619	95.9375	198.695	95.1045
197.543	93.3978	199.485	97.4103	199.119	95.9214	199.195	95.0905
198.043	93.3836	199.985	97.4082	199.619	95.911	199.695	95.0869
198.543	93.3645	200.485	97.4104	200.119	95.9059	200.195	95.0764
199.043	93.3508	200.985	97.4103	200.619	95.9109	200.695	95.066
199.543	93.3292	201.485	97.41	201.119	95.8952	201.195	95.0554
200.043	93.3237	201.985	97.4107	201.619	95.8841	201.695	95.038
200.543	93.3176	202.485	97.4011	202.119	95.8629	202.195	95.0309
201.043	93.289	202.985	97.4009	202.619	95.8366	202.695	95.0133
201.543	93.2755	203.485	97.4009	203.119	95.8261	203.195	94.9958
202.043	93.2552	203.985	97.396	203.619	95.8258	203.695	94.9818
202.543	93.2482	204.485	97.3837	204.119	95.8256	204.195	94.9641
203.043	93.2477	204.985	97.3833	204.619	95.8095	204.695	94.9607
203.543	93.2261	205.485	97.367	205.119	95.7988	205.195	94.9466
204.043	93.2204	205.985	97.3583	205.619	95.7881	205.695	94.9359
204.543	93.2203	206.485	97.3488	206.119	95.7775	206.195	94.9254
205.043	93.213	206.985	97.3482	206.619	95.7774	206.695	94.9113
205.543	93.1911	207.485	97.3397	207.119	95.7878	207.195	94.9008
206.043	93.1799	207.985	97.3393	207.619	95.7609	207.695	94.8832
206.543	93.1494	208.485	97.3474	208.119	95.7609	208.195	94.8725
207.043	93.1181	208.985	97.3383	208.619	95.7502	208.695	94.8618
207.543	93.1036	209.485	97.3214	209.119	95.7336	209.195	94.8581
208.043	93.0843	209.985	97.321	209.619	95.7069	209.695	94.844
208.543	93.0564	210.485	97.3066	210.119	95.7071	210.195	94.8264
209.043	93.0429	210.985	97.2782	210.619	95.696	210.695	94.8087
209.543	93.0352	211.485	97.2688	211.119	95.6906	211.195	94.7946
210.043	93.0413	211.985	97.2683	211.619	95.6902	211.695	94.7837
210.543	93.0411	212.485	97.2593	212.119	95.674	212.195	94.7664
211.043	93.0405	212.985	97.2588	212.619	95.6739	212.695	94.7416
211.543	93.0342	213.485	97.258	213.119	95.6522	213.195	94.7237
212.043	93.0055	213.985	97.2491	213.619	95.6518	213.695	94.706
212.543	92.9857	214.485	97.2301	214.119	95.6417	214.195	94.696
213.043	92.9716	214.985	97.2311	214.619	95.6101	214.695	94.6816
213.543	92.9642	215.485	97.2215	215.119	95.5938	215.195	94.6675
214.043	92.9506	215.985	97.2298	215.619	95.5671	215.695	94.6465
214.543	92.9291	216.485	97.2459	216.119	95.5394	216.195	94.6318
215.043	92.9156	216.985	97.2391	216.619	95.5289	216.695	94.6252
215.543	92.9147	217.485	97.2251	217.119	95.5337	217.195	94.6073
216.043	92.9282	217.985	97.2191	217.619	95.5287	217.695	94.5926
216.543	92.9142	218.485	97.2099	218.119	95.5276	218.195	94.5784
217.043	92.9068	218.985	97.2092	218.619	95.5167	218.695	94.5655
217.543	92.8992	219.485	97.2169	219.119	95.5056	219.195	94.5542
218.043	92.8724	219.985	97.2078	219.619	95.4847	219.695	94.5356
218.543	92.8583	220.485	97.2071	220.119	95.4788	220.195	94.5184
219.043	92.8443	220.985	97.2063	220.619	95.4573	220.695	94.5008
219.543	92.8229	221.485	97.205	221.119	95.4354	221.195	94.4899
220.043	92.8026	221.985	97.2126	221.619	95.4303	221.695	94.4756
220.543	92.7886	222.485	97.2123	222.119	95.4237	222.195	94.4541
221.043	92.7735	222.985	97.2115	222.619	95.4233	222.695	94.433
221.543	92.7528	223.485	97.2191	223.119	95.4175	223.195	94.4122
222.043	92.7387	223.985	97.2093	223.619	95.418	223.695	94.3868
222.543	92.7247	224.485	97.209	224.119	95.4005	224.195	94.3702
223.043	92.7172	224.985	97.2083	224.619	95.3784	224.695	94.3618
223.543	92.6963	225.485	97.199	225.119	95.3513	225.195	94.3506
224.043	92.6823	225.985	97.2068	225.619	95.3417	225.695	94.3409
224.543	92.6616	226.485	97.231	226.119	95.3163	226.195	94.3296
225.043	92.6349	226.985	97.2384	226.619	95.3085	226.695	94.3122
225.543	92.6196	227.485	97.2376	227.119	95.3131	227.195	94.2947
226.043	92.613	227.985	97.2451	227.619	95.3074	227.695	94.2772
226.543	92.5986	228.485	97.2441	228.119	95.2962	228.195	94.2591
227.043	92.5842	228.985	97.2433	228.619	95.3061	228.695	94.2516
227.543	92.5623	229.485	97.2507	229.119	95.3057	229.195	94.2339
228.043	92.5552	229.985	97.2499	229.619	95.3064	229.695	94.2157
228.543	92.5476	230.485	97.2489	230.119	95.3207	230.195	94.1928
229.043	92.5268	230.985	97.2655	230.619	95.3197	230.695	94.1729
229.543	92.5053	231.485	97.2638	231.119	95.3081	231.195	94.1552
230.043	92.4729	231.985	97.2629	231.619	95.287	231.695	94.1436
230.543	92.4511	232.485	97.262	232.119	95.2811	232.195	94.1279
231.043	92.4227	232.985	97.2609	232.619	95.2804	232.695	94.1103
231.543	92.391	233.485	97.26	233.119	95.2904	233.195	94.0973
232.043	92.374	233.985	97.259	233.619	95.2898	233.695	94.0895
232.543	92.3537	234.485	97.2582	234.119	95.2786	234.195	94.0792
233.043	92.333	234.985	97.2572	234.619	95.2887	234.695	94.0718
233.543	92.3106	235.485	97.2645	235.119	95.2775	235.195	94.0572
234.043	92.2768	235.985	97.2723	235.619	95.2613	235.695	94.0429
234.543	92.2421	236.485	97.2627	236.119	95.2502	236.195	94.039
235.043	92.2078	236.985	97.2533	236.619	95.2442	236.695	94.0357
235.543	92.1729	237.485	97.2357	237.119	95.2488	237.195	94.0245
236.043	92.1381	237.985	97.2262	237.619	95.2167	237.695	94.0093
236.543	92.1243	238.485	97.2169	238.119	95.195	238.195	94.0025
237.043	92.0896	238.985	97.1947	238.619	95.189	238.695	93.9908
237.543	92.0411	239.485	97.1904	239.119	95.1884	239.195	93.9774
238.043	91.9934	239.985	97.172	239.619	95.1614	239.695	93.9665
238.543	91.9385	240.485	97.1453	240.119	95.1504	240.195	93.9557
239.043	91.8841	240.985	97.1205	240.619	95.1391	240.695	93.9485
239.543	91.829	241.485	97.0846	241.119	95.1384	241.195	93.9359
240.043	91.7805	241.985	97.0502	241.619	95.1213	241.695	93.9236
240.543	91.726	242.485	97.0321	242.119	95.0888	242.195	93.9103
241.043	91.6648	242.985	96.998	242.619	95.068	242.695	93.8922
241.543	91.5959	243.485	96.9633	243.119	95.0569	243.195	93.8735
242.043	91.541	243.985	96.9278	243.619	95.0346	243.695	93.859
242.543	91.4521	244.485	96.8862	244.119	95.0345	244.195	93.8416
243.043	91.3834	244.985	96.8407	244.619	95.0285	244.695	93.8263
243.543	91.3007	245.485	96.7983	245.119	95.0123	245.195	93.8089
244.043	91.2399	245.985	96.7538	245.619	94.9877	245.695	93.7942
244.543	91.1629	246.485	96.7095	246.119	94.9351	246.195	93.7727
245.043	91.0947	246.985	96.6582	246.619	94.9006	246.695	93.7545
245.543	91.0065	247.485	96.6066	247.119	94.8794	247.195	93.7362
246.043	90.9382	247.985	96.5685	247.619	94.8611	247.695	93.7156
246.543	90.8536	248.485	96.5254	248.119	94.8658	248.195	93.6939
247.043	90.7687	248.985	96.4786	248.619	94.8597	248.695	93.6771
247.543	90.699	249.485	96.405	249.119	94.8331	249.195	93.6513
248.043	90.5966	249.985	96.3492	249.619	94.7953	249.695	93.6341
248.543	90.4927	250.485	96.2716	250.119	94.784	250.195	93.609
249.043	90.3566	250.985	96.2019	250.619	94.7674	250.695	93.5771
249.543	90.2216	251.485	96.1328	251.119	94.7244	251.195	93.5557
250.043	90.091	251.985	96.0577	251.619	94.6605	251.695	93.5234
250.543	89.9557	252.485	95.9817	252.119	94.6181	252.195	93.5023
251.043	89.8191	252.985	95.9197	252.619	94.5914	252.695	93.4803
251.543	89.6817	253.485	95.8455	253.119	94.5427	253.195	93.4523
252.043	89.5583	253.985	95.7671	253.619	94.4895	253.695	93.428
252.543	89.4302	254.485	95.6959	254.119	94.4463	254.195	93.3956
253.043	89.309	254.985	95.5971	254.619	94.4141	254.695	93.3672
253.543	89.2085	255.485	95.5146	255.119	94.3659	255.195	93.3421
254.043	89.1264	255.985	95.4196	255.619	94.339	255.695	93.3098
254.543	89.0207	256.485	95.3338	256.119	94.295	256.195	93.2774
255.043	88.8635	256.985	95.2272	256.619	94.2525	256.695	93.249
255.543	88.6772	257.485	95.1545	257.119	94.2207	257.195	93.2212
256.043	88.5041	257.985	95.0579	257.619	94.1781	257.695	93.1888
256.543	88.3507	258.485	94.966	258.119	94.145	258.195	93.1684
257.043	88.2153	258.985	94.8768	258.619	94.0865	258.695	93.137
257.543	88.0619	259.485	94.7888	259.119	94.039	259.195	93.0936
258.043	87.893	259.985	94.7001	259.619	94.0023	259.695	93.0628
258.543	87.7678	260.485	94.6017	260.119	93.9645	260.195	93.0312
259.043	87.6034	260.985	94.4964	260.619	93.9325	260.695	93.002
259.543	87.4416	261.485	94.3929	261.119	93.9056	261.195	92.9606
260.043	87.2786	261.985	94.2759	261.619	93.8577	261.695	92.9251
260.543	87.0962	262.485	94.1525	262.119	93.7884	262.195	92.8902
261.043	86.9278	262.985	94.0663	262.619	93.7353	262.695	92.855
261.543	86.7479	263.485	93.9562	263.119	93.6981	263.195	92.8303
262.043	86.5567	263.985	93.8384	263.619	93.666	263.695	92.7986
262.543	86.3722	264.485	93.7253	264.119	93.587	264.195	92.7636
263.043	86.183	264.985	93.5786	264.619	93.5123	264.695	92.7388
263.543	85.993	265.485	93.4111	265.119	93.469	265.195	92.6967
264.043	85.791	265.985	93.254	265.619	93.4001	265.695	92.6681
264.543	85.5879	266.485	93.1016	266.119	93.3628	266.195	92.6329
265.043	85.3902	266.985	92.9578	266.619	93.3262	266.695	92.601
265.543	85.1688	267.485	92.8322	267.119	93.2825	267.195	92.5798
266.043	84.9313	267.985	92.7218	267.619	93.2404	267.695	92.5481
266.543	84.7418	268.485	92.5949	268.119	93.1929	268.195	92.5161
267.043	84.5247	268.985	92.4395	268.619	93.1641	268.695	92.4846
267.543	84.315	269.485	92.2554	269.119	93.1029	269.195	92.4427
268.043	84.0702	269.985	92.0859	269.619	93.0536	269.695	92.3967
268.543	83.8002	270.485	91.933	270.119	92.9942	270.195	92.3619
269.043	83.5365	270.985	91.7733	270.619	92.9434	270.695	92.3265
269.543	83.2726	271.485	91.6052	271.119	92.8633	271.195	92.2918
270.043	83.0222	271.985	91.4477	271.619	92.7816	271.695	92.2628
270.543	82.7301	272.485	91.2847	272.119	92.724	272.195	92.2225
271.043	82.4733	272.985	91.1156	272.619	92.6726	272.695	92.1758
271.543	82.2016	273.485	90.9469	273.119	92.6012	273.195	92.1412
272.043	81.917	273.985	90.7943	273.619	92.5373	273.695	92.1045
272.543	81.6249	274.485	90.6304	274.119	92.4504	274.195	92.0759
273.043	81.3358	274.985	90.456	274.619	92.3579	274.695	92.0383
273.543	81.0248	275.485	90.2555	275.119	92.305	275.195	92.0013
274.043	80.7138	275.985	90.0526	275.619	92.2375	275.695	91.968
274.543	80.3763	276.485	89.8854	276.119	92.1772	276.195	91.9283
275.043	80.079	276.985	89.6973	276.619	92.1002	276.695	91.8833
275.543	79.7682	277.485	89.4959	277.119	92.0223	277.195	91.8503
276.043	79.4632	277.985	89.3009	277.619	91.967	277.695	91.8131
276.543	79.1382	278.485	89.0884	278.119	91.9071	278.195	91.7705
277.043	78.7858	278.985	88.8782	278.619	91.8491	278.695	91.7292
277.543	78.4191	279.485	88.6679	279.119	91.7967	279.195	91.6867
278.043	78.0592	279.985	88.4711	279.619	91.7339	279.695	91.6509
278.543	77.6982	280.485	88.2638	280.119	91.6389	280.195	91.5998
279.043	77.3311	280.985	88.0506	280.619	91.5327	280.695	91.5604
279.543	76.9638	281.485	87.8262	281.119	91.4264	281.195	91.5266
280.043	76.5979	281.985	87.5957	281.619	91.3263	281.695	91.4754
280.543	76.2371	282.485	87.3354	282.119	91.2505	282.195	91.4401
281.043	75.8762	282.985	87.0853	282.619	91.1615	282.695	91.3899
281.543	75.5105	283.485	86.8512	283.119	91.1172	283.195	91.3517
282.043	75.1193	283.985	86.5992	283.619	91.0649	283.695	91.3152
282.543	74.7041	284.485	86.3688	284.119	90.9857	284.195	91.2785
283.043	74.3272	284.985	86.1013	284.619	90.8735	284.695	91.2313
283.543	73.9441	285.485	85.8627	285.119	90.8045	285.195	91.1797
284.043	73.536	285.985	85.5978	285.619	90.712	285.695	91.1314
284.543	73.1033	286.485	85.3616	286.119	90.6403	286.195	91.089
285.043	72.6861	286.985	85.1173	286.619	90.5529	286.695	91.0472
285.543	72.2686	287.485	84.8576	287.119	90.4788	287.195	91.0012
286.043	71.856	287.985	84.5986	287.619	90.3993	287.695	90.9528
286.543	71.4451	288.485	84.3271	288.119	90.2663	288.195	90.9052
287.043	71.0235	288.985	84.0502	288.619	90.1723	288.695	90.8514
287.543	70.5955	289.485	83.7866	289.119	90.0781	289.195	90.7911
288.043	70.1487	289.985	83.5149	289.619	89.9883	289.695	90.7252
288.543	69.688	290.485	83.2221	290.119	89.9058	290.195	90.688
289.043	69.2581	290.985	82.9261	290.619	89.7978	290.695	90.6343
289.543	68.7902	291.485	82.6491	291.119	89.7114	291.195	90.5737
290.043	68.3355	291.985	82.3505	291.619	89.6328	291.695	90.5273
290.543	67.8789	292.485	82.0564	292.119	89.5128	292.195	90.4789
291.043	67.4141	292.985	81.7622	292.619	89.3704	292.695	90.4285
291.543	66.9761	293.485	81.4767	293.119	89.2648	293.195	90.3822
292.043	66.5344	293.985	81.174	293.619	89.1847	293.695	90.3252
292.543	66.0965	294.485	80.8462	294.119	89.0671	294.195	90.2799
293.043	65.6787	294.985	80.5233	294.619	88.9436	294.695	90.2164
293.543	65.2561	295.485	80.1971	295.119	88.8192	295.195	90.1432
294.043	64.8108	295.985	79.8892	295.619	88.7257	295.695	90.0703
294.543	64.342	296.485	79.5959	296.119	88.6023	296.195	89.9884
295.043	63.8927	296.985	79.2653	296.619	88.4699	296.695	89.9277
295.543	63.4591	297.485	78.9382	297.119	88.3415	297.195	89.8713
296.043	63.0355	297.985	78.6072	297.619	88.2485	297.695	89.8241
296.543	62.593	298.485	78.3032	298.119	88.1402	298.195	89.7763
297.043	62.1846	298.985	77.9649	298.619	88.0327	298.695	89.7259
297.543	61.7964	299.485	77.662	299.119	87.92	299.195	89.6657
298.043	61.4037	299.985	77.3671	299.619	87.8005	299.695	89.5896
298.543	61.0316	300.485	77.0218	300.119	87.6682	300.195	89.5094
299.043	60.624	300.985	76.6988	300.619	87.5699	300.695	89.431
299.543	60.2604	301.485	76.3624	301.119	87.4654	301.195	89.3575
300.043	59.8898	301.985	76.0345	301.619	87.3233	301.695	89.3028
300.543	59.5363	302.485	75.7102	302.119	87.1857	302.195	89.258
301.043	59.1741	302.985	75.3955	302.619	87.084	302.695	89.2021
301.543	58.849	303.485	75.0825	303.119	86.9676	303.195	89.1319
302.043	58.5125	303.985	74.7637	303.619	86.8389	303.695	89.0539
302.543	58.1604	304.485	74.4503	304.119	86.7035	304.195	88.9772
303.043	57.802	304.985	74.1166	304.619	86.5879	304.695	88.9007
303.543	57.4644	305.485	73.8002	305.119	86.4333	305.195	88.8331
304.043	57.1716	305.985	73.5046	305.619	86.3208	305.695	88.7655
304.543	56.8179	306.485	73.2058	306.119	86.1913	306.195	88.6914
305.043	56.4915	306.985	72.9183	306.619	86.0544	306.695	88.6159
305.543	56.1876	307.485	72.5891	307.119	85.9	307.195	88.5343
306.043	55.8845	307.985	72.2973	307.619	85.7817	307.695	88.4644
306.543	55.6013	308.485	72.0033	308.119	85.6541	308.195	88.395
307.043	55.3462	308.985	71.71	308.619	85.5331	308.695	88.32
307.543	55.076	309.485	71.4251	309.119	85.3911	309.195	88.252
308.043	54.7861	309.985	71.1339	309.619	85.24	309.695	88.1927
308.543	54.497	310.485	70.8164	310.119	85.1108	310.195	88.1311
309.043	54.2282	310.985	70.5262	310.619	85.0004	310.695	88.0458
309.543	53.9789	311.485	70.2302	311.119	84.8482	311.195	87.9555
310.043	53.7158	311.985	69.9465	311.619	84.7048	311.695	87.8693
310.543	53.409	312.485	69.6638	312.119	84.5511	312.195	87.7908
311.043	53.1078	312.985	69.3849	312.619	84.4193	312.695	87.7145
311.543	52.8494	313.485	69.086	313.119	84.2789	313.195	87.6355
312.043	52.6118	313.985	68.8013	313.619	84.1269	313.695	87.5574
312.543	52.393	314.485	68.5461	314.119	83.9635	314.195	87.4783
313.043	52.1711	314.985	68.2602	314.619	83.8211	314.695	87.4004
313.543	51.9336	315.485	67.9726	315.119	83.6993	315.195	87.3274
314.043	51.6759	315.985	67.7101	315.619	83.5735	315.695	87.2458
314.543	51.4326	316.485	67.4451	316.119	83.4358	316.195	87.1651
315.043	51.195	316.985	67.1686	316.619	83.2833	316.695	87.0819
315.543	50.9547	317.485	66.9065	317.119	83.146	317.195	87.0001
316.043	50.7162	317.985	66.644	317.619	82.9916	317.695	86.9173
316.543	50.4896	318.485	66.3844	318.119	82.8547	318.195	86.8312
317.043	50.2518	318.985	66.1341	318.619	82.7276	318.695	86.7435
317.543	50.0191	319.485	65.8846	319.119	82.5744	319.195	86.6602
318.043	49.776	319.985	65.6339	319.619	82.4334	319.695	86.5719
318.543	49.5476	320.485	65.3631	320.119	82.2735	320.195	86.4954
319.043	49.3235	320.985	65.1313	320.619	82.1174	320.695	86.4145
319.543	49.0904	321.485	64.8783	321.119	81.9706	321.195	86.311
320.043	48.8474	321.985	64.6157	321.619	81.8129	321.695	86.2298
320.543	48.6342	322.485	64.356	322.119	81.6777	322.195	86.1304
321.043	48.4096	322.985	64.1165	322.619	81.5314	322.695	86.0432
321.543	48.1912	323.485	63.8777	323.119	81.4062	323.195	85.9574
322.043	47.9747	323.985	63.641	323.619	81.2774	323.695	85.8616
322.543	47.7675	324.485	63.3907	324.119	81.1184	324.195	85.7687
323.043	47.5705	324.985	63.1553	324.619	80.966	324.695	85.6816
323.543	47.3798	325.485	62.8955	325.119	80.8169	325.195	85.5907
324.043	47.1842	325.985	62.6342	325.619	80.659	325.695	85.49
324.543	46.9842	326.485	62.3934	326.119	80.5033	326.195	85.3925
325.043	46.7712	326.985	62.1843	326.619	80.3587	326.695	85.3063
325.543	46.5557	327.485	61.9339	327.119	80.2033	327.195	85.2218
326.043	46.353	327.985	61.7135	327.619	80.0688	327.695	85.1215
326.543	46.1349	328.485	61.5002	328.119	79.9316	328.195	85.0302
327.043	45.9372	328.985	61.2603	328.619	79.7814	328.695	84.9333
327.543	45.7597	329.485	61.0093	329.119	79.6235	329.195	84.8376
328.043	45.5769	329.985	60.7715	329.619	79.4634	329.695	84.7333
328.543	45.3869	330.485	60.5227	330.119	79.3073	330.195	84.6258
329.043	45.2003	330.985	60.2846	330.619	79.1639	330.695	84.5254
329.543	45.0314	331.485	60.0565	331.119	79.0049	331.195	84.438
330.043	44.8488	331.985	59.8326	331.619	78.8468	331.695	84.337
330.543	44.6505	332.485	59.6109	332.119	78.6896	332.195	84.2432
331.043	44.4421	332.985	59.372	332.619	78.5296	332.695	84.1423
331.543	44.2238	333.485	59.158	333.119	78.3705	333.195	84.0342
332.043	44.0233	333.985	58.923	333.619	78.2125	333.695	83.9189
332.543	43.8407	334.485	58.697	334.119	78.064	334.195	83.8248
333.043	43.6446	334.985	58.4852	334.619	77.8944	334.695	83.7306
333.543	43.4691	335.485	58.2692	335.119	77.7186	335.195	83.633
334.043	43.3053	335.985	58.0139	335.619	77.5511	335.695	83.5212
334.543	43.1432	336.485	57.7761	336.119	77.4017	336.195	83.4058
335.043	42.965	336.985	57.556	336.619	77.273	336.695	83.301
335.543	42.7646	337.485	57.3459	337.119	77.1146	337.195	83.1997
336.043	42.5817	337.985	57.1464	337.619	76.9416	337.695	83.0917
336.543	42.4121	338.485	56.9252	338.119	76.7973	338.195	82.9801
337.043	42.2604	338.985	56.7152	338.619	76.6113	338.695	82.8721
337.543	42.1086	339.485	56.5176	339.119	76.4566	339.195	82.7706
338.043	41.962	339.985	56.3045	339.619	76.2804	339.695	82.6617
338.543	41.8273	340.485	56.1015	340.119	76.1316	340.195	82.5543
339.043	41.693	340.985	55.8977	340.619	75.9744	340.695	82.4502
339.543	41.5236	341.485	55.692	341.119	75.8137	341.195	82.3493
340.043	41.3544	341.985	55.4938	341.619	75.6544	341.695	82.2416
340.543	41.172	342.485	55.2847	342.119	75.4943	342.195	82.1441
341.043	40.9768	342.985	55.0754	342.619	75.3366	342.695	82.0465
341.543	40.7818	343.485	54.874	343.119	75.177	343.195	81.9353
342.043	40.6471	343.985	54.6665	343.619	75.0087	343.695	81.8235
342.543	40.5323	344.485	54.4694	344.119	74.8805	344.195	81.7013
343.043	40.4041	344.985	54.2659	344.619	74.7221	344.695	81.5931
343.543	40.2688	345.485	54.0824	345.119	74.547	345.195	81.4813
344.043	40.1335	345.985	53.881	345.619	74.3757	345.695	81.3729
344.543	40.0047	346.485	53.714	346.119	74.2092	346.195	81.2644
345.043	39.8897	346.985	53.5387	346.619	74.0512	346.695	81.1495
345.543	39.7325	347.485	53.371	347.119	73.9061	347.195	81.0448
346.043	39.5972	347.985	53.1778	347.619	73.7689	347.695	80.9405
346.543	39.4903	348.485	52.9934	348.119	73.6389	348.195	80.8247
347.043	39.3398	348.985	52.7918	348.619	73.4721	348.695	80.7063
347.543	39.1861	349.485	52.607	349.119	73.3085	349.195	80.5878
348.043	39.0508	349.985	52.4223	349.619	73.1276	349.695	80.4869
348.543	38.9143	350.485	52.2706	350.119	72.9712	350.195	80.3756
349.043	38.797	350.985	52.1025	350.619	72.8332	350.695	80.2711
349.543	38.6629	351.485	51.9441	351.119	72.6929	351.195	80.1524
350.043	38.527	351.985	51.8066	351.619	72.5477	351.695	80.0475
350.543	38.4001	352.485	51.6556	352.119	72.3928	352.195	79.9534
351.043	38.2653	352.985	51.52	352.619	72.2415	352.695	79.8488
351.543	38.1389	353.485	51.3626	353.119	72.0969	353.195	79.7267
352.043	38.0451	353.985	51.1854	353.619	71.9427	353.695	79.6224
352.543	37.9374	354.485	51.0199	354.119	71.7693	354.195	79.5113
353.043	37.8022	354.985	50.8494	354.619	71.6053	354.695	79.4066
353.543	37.6736	355.485	50.7208	355.119	71.467	355.195	79.2948
354.043	37.6062	355.985	50.6111	355.619	71.3346	355.695	79.1801
354.543	37.5043	356.485	50.5055	356.119	71.217	356.195	79.0719
355.043	37.3691	356.985	50.3927	356.619	71.0986	356.695	78.9884
355.543	37.2611	357.485	50.3077	357.119	70.9622	357.195	78.8755
356.043	37.148	357.985	50.196	357.619	70.8089	357.695	78.7709
356.543	37.0656	358.485	50.0714	358.119	70.6645	358.195	78.6805
357.043	36.9794	358.985	49.9623	358.619	70.5147	358.695	78.5823
357.543	36.8837	359.485	49.8367	359.119	70.4001	359.195	78.4747
358.043	36.7734	359.985	49.6877	359.619	70.2932	359.695	78.3658
358.543	36.6454	360.485	49.5514	360.119	70.1819	360.195	78.2501
359.043	36.5034	360.985	49.4346	360.619	70.0474	360.695	78.1569
359.543	36.3866	361.485	49.3192	361.119	69.894	361.195	78.0615
360.043	36.2888	361.985	49.2147	361.619	69.7739	361.695	77.9725
360.543	36.2237	362.485	49.1003	362.119	69.6436	362.195	77.8664
361.043	36.1491	362.985	49.0085	362.619	69.494	362.695	77.768
361.543	36.0827	363.485	48.883	363.119	69.3584	363.195	77.6598
362.043	36.0082	363.985	48.7878	363.619	69.2117	363.695	77.5587
362.543	35.9204	364.485	48.6907	364.119	69.0709	364.195	77.4642
363.043	35.8393	364.985	48.6022	364.619	68.9845	364.695	77.3586
363.543	35.7445	365.485	48.4997	365.119	68.9392	365.195	77.2602
364.043	35.6774	365.985	48.3957	365.619	68.8433	365.695	77.1649
364.543	35.5844	366.485	48.3068	366.119	68.7385	366.195	77.0707
365.043	35.4706	366.985	48.2105	366.619	68.5965	366.695	76.9813
365.543	35.3317	367.485	48.0868	367.119	68.4547	367.195	76.9015
366.043	35.2091	367.985	47.9951	367.619	68.3289	367.695	76.8067
366.543	35.1093	368.485	47.8945	368.119	68.2184	368.195	76.7044
367.043	35.0655	368.985	47.8125	368.619	68.1177	368.695	76.6052
367.543	35.0098	369.485	47.7193	369.119	68.0028	369.195	76.4995
368.043	34.9445	369.985	47.6355	369.619	67.8967	369.695	76.4082
368.543	34.8527	370.485	47.5433	370.119	67.8183	370.195	76.3104
369.043	34.7686	370.985	47.4683	370.619	67.6973	370.695	76.2156
369.543	34.6842	371.485	47.3919	371.119	67.5972	371.195	76.1281
370.043	34.5964	371.985	47.3043	371.619	67.5124	371.695	76.0376
370.543	34.5279	372.485	47.2132	372.119	67.413	372.195	75.9574
371.043	34.4635	372.985	47.1209	372.619	67.3076	372.695	75.8633
371.543	34.4267	373.485	47.0137	373.119	67.202	373.195	75.7796
372.043	34.393	373.985	46.9288	373.619	67.0654	373.695	75.6818
372.543	34.3268	374.485	46.8453	374.119	66.9922	374.195	75.5906
373.043	34.2392	374.985	46.777	374.619	66.9343	374.695	75.4825
373.543	34.1213	375.485	46.7064	375.119	66.8513	375.195	75.3992
374.043	33.9747	375.985	46.6285	375.619	66.7383	375.695	75.3089
374.543	33.8208	376.485	46.5588	376.119	66.6065	376.195	75.2176
375.043	33.7481	376.985	46.4945	376.619	66.5131	376.695	75.1305
375.543	33.7141	377.485	46.3897	377.119	66.4254	377.195	75.0363
376.043	33.6939	377.985	46.3063	377.619	66.3614	377.695	74.951
376.543	33.6551	378.485	46.2076	378.119	66.2821	378.195	74.8566
377.043	33.615	378.985	46.1339	378.619	66.1598	378.695	74.7736
377.543	33.5552	379.485	46.056	379.119	66.0328	379.195	74.6845
378.043	33.4807	379.985	45.997	379.619	65.9277	379.695	74.5911
378.543	33.4134	380.485	45.9245	380.119	65.846	380.195	74.5024
379.043	33.3539	380.985	45.8379	380.619	65.7793	380.695	74.4075
379.543	33.2676	381.485	45.7706	381.119	65.6992	381.195	74.3264
380.043	33.1921	381.985	45.7132	381.619	65.5623	381.695	74.2416
380.543	33.1188	382.485	45.6315	382.119	65.4821	382.195	74.1412
381.043	33.0513	382.985	45.5636	382.619	65.3811	382.695	74.0359
381.543	32.9779	383.485	45.4836	383.119	65.2855	383.195	73.9286
382.043	32.8972	383.985	45.4152	383.619	65.2212	383.695	73.8361
382.543	32.8236	384.485	45.3482	384.119	65.1569	384.195	73.755
383.043	32.7499	384.985	45.2761	384.619	65.0935	384.695	73.6851
383.543	32.6624	385.485	45.2172	385.119	64.9671	385.195	73.5983
384.043	32.609	385.985	45.1417	385.619	64.8598	385.695	73.5112
384.543	32.5559	386.485	45.0706	386.119	64.7844	386.195	73.4241
385.043	32.5087	386.985	45.0014	386.619	64.6838	386.695	73.3511
385.543	32.4626	387.485	44.9468	387.119	64.5616	387.195	73.2677
386.043	32.4081	387.985	44.8776	387.619	64.4495	387.695	73.1879
386.543	32.3224	388.485	44.8182	388.119	64.3614	388.195	73.0908
387.043	32.2465	388.985	44.7543	388.619	64.3334	388.695	73.0356
387.543	32.182	389.485	44.6868	389.119	64.2905	389.195	72.9385
388.043	32.1424	389.985	44.6283	389.619	64.231	389.695	72.8414
388.543	32.1097	390.485	44.5537	390.119	64.1265	390.195	72.7443
389.043	32.09	390.985	44.4792	390.619	64.0105	390.695	72.6608
389.543	32.0435	391.485	44.3964	391.119	63.9	391.195	72.5705
390.043	31.9498	391.985	44.3389	391.619	63.8139	391.695	72.4942
390.543	31.8156	392.485	44.2645	392.119	63.7092	392.195	72.4178
391.043	31.6745	392.985	44.1986	392.619	63.6309	392.695	72.3451
391.543	31.54	393.485	44.1409	393.119	63.5646	393.195	72.2718
392.043	31.4733	393.985	44.0667	393.619	63.4961	393.695	72.1851
392.543	31.4203	394.485	44.0175	394.119	63.4233	394.195	72.1058
393.043	31.3878	394.985	43.9683	394.619	63.3235	394.695	72.0254
393.543	31.3481	395.485	43.9023	395.119	63.2085	395.195	71.942
394.043	31.2946	395.985	43.844	395.619	63.0878	395.695	71.8558
394.543	31.2554	396.485	43.7785	396.119	62.9986	396.195	71.7826
395.043	31.2089	396.985	43.704	396.619	62.8675	396.695	71.7
395.543	31.1426	397.485	43.6385	397.119	62.7684	397.195	71.6312
396.043	31.0628	397.985	43.5713	397.619	62.7218	397.695	71.5483
396.543	30.9901	398.485	43.5125	398.119	62.6492	398.195	71.4619
397.043	30.923	398.985	43.4396	398.619	62.5869	398.695	71.3755
397.543	30.8639	399.485	43.3664	399.119	62.4934	399.195	71.2892
398.043	30.7978	399.985	43.3069	399.619	62.4522	399.695	71.2133
398.543	30.7437	400.485	43.2253	400.119	62.385	400.195	71.1307
399.043	30.691	400.985	43.1522	400.619	62.2969	400.695	71.0445
399.543	30.6447	401.485	43.0878	401.119	62.1714	401.195	70.9751
400.043	30.5788	401.985	43.0309	401.619	62.0887	401.695	70.8961
400.543	30.5185	402.485	42.957	402.119	61.9895	402.195	70.8239
401.043	30.4255	402.985	42.9	402.619	61.9121	402.695	70.7534
401.543	30.3454	403.485	42.8348	403.119	61.7764	403.195	70.6844
402.043	30.2656	403.985	42.7847	403.619	61.6812	403.695	70.602
402.543	30.1995	404.485	42.7119	404.119	61.607	404.195	70.5164
403.043	30.126	404.985	42.6625	404.619	61.5312	404.695	70.4359
403.543	30.0672	405.485	42.5971	405.119	61.4619	405.195	70.3608
404.043	30.0005	405.985	42.5387	405.619	61.3957	405.695	70.2747
404.543	29.9476	406.485	42.4729	406.119	61.3073	406.195	70.1886
405.043	29.8811	406.985	42.4071	406.619	61.1934	406.695	70.1188
405.543	29.8347	407.485	42.3416	407.119	61.1033	407.195	70.0474
406.043	29.7892	407.985	42.2677	407.619	61.0219	407.695	69.9702
406.543	29.7504	408.485	42.2106	408.119	60.9076	408.195	69.8953
407.043	29.6842	408.985	42.145	408.619	60.7983	408.695	69.8159
407.543	29.6172	409.485	42.0805	409.119	60.708	409.195	69.7414
408.043	29.538	409.985	42.0057	409.619	60.6094	409.695	69.6553
408.543	29.4907	410.485	41.9313	410.119	60.5241	410.195	69.5736
409.043	29.4187	410.985	41.8503	410.619	60.4541	410.695	69.4973
409.543	29.3581	411.485	41.7669	411.119	60.3988	411.195	69.4197
410.043	29.2864	411.985	41.7099	411.619	60.3016	411.695	69.3337
410.543	29.219	412.485	41.6362	412.119	60.1871	412.195	69.2506
411.043	29.1544	412.985	41.5632	412.619	60.1017	412.695	69.1697
411.543	29.0605	413.485	41.4901	413.119	60.035	413.195	69.0939
412.043	28.9686	413.985	41.4302	413.619	59.9546	413.695	69.0086
412.543	28.8864	414.485	41.349	414.119	59.8379	414.195	68.9304
413.043	28.8008	414.985	41.2839	414.619	59.7134	414.695	68.8532
413.543	28.7282	415.485	41.2338	415.119	59.6202	415.195	68.7826
414.043	28.6683	415.985	41.1771	415.619	59.5601	415.695	68.7111
414.543	28.5947	416.485	41.1116	416.119	59.4774	416.195	68.633
415.043	28.5283	416.985	41.0549	416.619	59.4246	416.695	68.5495
415.543	28.4895	417.485	40.989	417.119	59.3298	417.195	68.4707
416.043	28.4374	417.985	40.915	417.619	59.2263	417.695	68.3842
416.543	28.3782	418.485	40.8255	418.119	59.1016	418.195	68.2919
417.043	28.3242	418.985	40.7684	418.619	58.9677	418.695	68.2006
417.543	28.2388	419.485	40.6878	419.119	58.8876	419.195	68.0994
418.043	28.1643	419.985	40.6217	419.619	58.7547	419.695	68.0116
418.543	28.0786	420.485	40.5737	420.119	58.6591	420.195	67.933
419.043	28.0118	420.985	40.5103	420.619	58.5782	420.695	67.8617
419.543	27.939	421.485	40.4446	421.119	58.4696	421.195	67.787
420.043	27.8742	421.985	40.3682	421.619	58.4005	421.695	67.7064
420.543	27.8	422.485	40.3046	422.119	58.3255	422.195	67.6208
421.043	27.7274	422.985	40.2462	422.619	58.2248	422.695	67.5358
421.543	27.6749	423.485	40.1706	423.119	58.1095	423.195	67.4655
422.043	27.6281	423.985	40.0988	423.619	58.0071	423.695	67.3893
422.543	27.5515	424.485	40.0315	424.119	57.9127	424.195	67.3023
423.043	27.4639	424.985	39.9504	424.619	57.7653	424.695	67.204
423.543	27.3849	425.485	39.8835	425.119	57.6396	425.195	67.115
424.043	27.3039	425.985	39.8099	425.619	57.6156	425.695	67.0405
424.543	27.231	426.485	39.7282	426.119	57.5507	426.195	66.9594
425.043	27.1518	426.985	39.6621	426.619	57.4586	426.695	66.875
425.543	27.0778	427.485	39.6223	427.119	57.3402	427.195	66.7936
426.043	26.9857	427.985	39.5484	427.619	57.2221	427.695	66.6998
426.543	26.9118	428.485	39.4412	428.119	57.1077	428.195	66.6182
427.043	26.8406	428.985	39.3594	428.619	57.0353	428.695	66.5279
427.543	26.7673	429.485	39.2943	429.119	56.965	429.195	66.4334
428.043	26.6734	429.985	39.2135	429.619	56.8667	429.695	66.352
428.543	26.588	430.485	39.1147	430.119	56.7356	430.195	66.2661
429.043	26.5358	430.985	39.0501	430.619	56.6263	430.695	66.1875
429.543	26.4754	431.485	38.968	431.119	56.5089	431.195	66.0991
430.043	26.4229	431.985	38.9018	431.619	56.4066	431.695	66.0096
430.543	26.384	432.485	38.8284	432.119	56.353	432.195	65.9227
431.043	26.3267	432.985	38.7644	432.619	56.3034	432.695	65.8487
431.543	26.2619	433.485	38.6811	433.119	56.1647	433.195	65.766
432.043	26.1809	433.985	38.6004	433.619	56.0293	433.695	65.6868
432.543	26.0756	434.485	38.4995	434.119	55.9648	434.195	65.5937
433.043	25.9407	434.985	38.4205	434.619	55.9063	434.695	65.5113
433.543	25.8064	435.485	38.3356	435.119	55.8297	435.195	65.4233
434.043	25.6921	435.985	38.2464	435.619	55.6404	435.695	65.3424
434.543	25.592	436.485	38.1716	436.119	55.5828	436.195	65.2549
435.043	25.5399	436.985	38.0828	436.619	55.4887	436.695	65.1615
435.543	25.4935	437.485	37.9935	437.119	55.3754	437.195	65.0745
436.043	25.4283	437.985	37.9302	437.619	55.301	437.695	64.9956
436.543	25.3964	438.485	37.8621	438.119	55.1413	438.195	64.92
437.043	25.3442	438.985	37.7916	438.619	55.0542	438.695	64.8287
437.543	25.2658	439.485	37.727	439.119	54.9864	439.195	64.7366
438.043	25.1859	439.985	37.6474	439.619	54.922	439.695	64.6506
438.543	25.1015	440.485	37.5808	440.119	54.8337	440.195	64.5665
439.043	24.9934	440.985	37.4753	440.619	54.7775	440.695	64.4781
439.543	24.9011	441.485	37.3876	441.119	54.6975	441.195	64.4011
440.043	24.8357	441.985	37.2989	441.619	54.5343	441.695	64.3183
440.543	24.7897	442.485	37.2236	442.119	54.3841	442.195	64.2322
441.043	24.7247	442.985	37.1427	442.619	54.2581	442.695	64.141
441.543	24.6515	443.485	37.068	443.119	54.2295	443.195	64.0603
442.043	24.5645	443.985	36.9865	443.619	54.2159	443.695	63.9689
442.543	24.4645	444.485	36.9074	444.119	54.1505	444.195	63.8881
443.043	24.3314	444.985	36.8239	444.619	54.0475	444.695	63.8006
443.543	24.1984	445.485	36.7259	445.119	53.9176	445.195	63.7052
444.043	24.0575	445.985	36.6446	445.619	53.7724	445.695	63.6162
444.543	23.9986	446.485	36.5814	446.119	53.6184	446.195	63.5326
445.043	23.9529	446.985	36.5023	446.619	53.507	446.695	63.4372
445.543	23.8733	447.485	36.4208	447.119	53.3836	447.195	63.3418
446.043	23.8076	447.985	36.3198	447.619	53.3014	447.695	63.2442
446.543	23.7357	448.485	36.2459	448.119	53.2646	448.195	63.1518
447.043	23.6633	448.985	36.1623	448.619	53.2133	448.695	63.0765
447.543	23.5776	449.485	36.0824	449.119	53.1425	449.195	62.9904
448.043	23.5258	449.985	35.9821	449.619	53.0834	449.695	62.8919
448.543	23.4325	450.485	35.9015	450.119	52.9607	450.195	62.7992
449.043	23.3476	450.985	35.8268	450.619	52.8375	450.695	62.7096
449.543	23.2477	451.485	35.738	451.119	52.664	451.195	62.6253
450.043	23.1754	451.985	35.6384	451.619	52.5254	451.695	62.5413
450.543	23.1034	452.485	35.5414	452.119	52.452	452.195	62.4405
451.043	23.0169	452.985	35.4511	452.619	52.388	452.695	62.3444
451.543	22.911	453.485	35.3536	453.119	52.3183	453.195	62.2518
452.043	22.8316	453.985	35.2713	453.619	52.2166	453.695	62.1586
452.543	22.732	454.485	35.1735	454.119	52.0954	454.195	62.0577
453.043	22.6056	454.985	35.0919	454.619	51.9676	454.695	61.9661
453.543	22.4384	455.485	35.0202	455.119	51.8396	455.195	61.8849
454.043	22.3324	455.985	34.9205	455.619	51.715	455.695	61.7904
454.543	22.2398	456.485	34.8417	456.119	51.6493	456.195	61.6947
455.043	22.1676	456.985	34.7452	456.619	51.5766	456.695	61.5866
455.543	22.1088	457.485	34.6784	457.119	51.4459	457.195	61.4961
456.043	22.0365	457.985	34.5699	457.619	51.318	457.695	61.4026
456.543	21.9502	458.485	34.4826	458.119	51.1729	458.195	61.3162
457.043	21.8717	458.985	34.3932	458.619	51.0808	458.695	61.2158
457.543	21.8063	459.485	34.3115	459.119	50.9915	459.195	61.1185
458.043	21.7475	459.985	34.2093	459.619	50.942	459.695	61.0214
458.543	21.6754	460.485	34.1072	460.119	50.8768	460.195	60.9289
459.043	21.5762	460.985	34.0231	460.619	50.7996	460.695	60.8252
459.543	21.4434	461.485	33.9255	461.119	50.6777	461.195	60.7398
460.043	21.297	461.985	33.8343	461.619	50.5566	461.695	60.6444
460.543	21.164	462.485	33.7536	462.119	50.4436	462.195	60.5499
461.043	21.0578	462.985	33.6638	462.619	50.3094	462.695	60.4567
461.543	20.9855	463.485	33.5582	463.119	50.2086	463.195	60.3602
462.043	20.9125	463.985	33.4516	463.619	50.1157	463.695	60.2666
462.543	20.8208	464.485	33.3708	464.119	49.9699	464.195	60.1639
463.043	20.7284	464.985	33.2727	464.619	49.891	464.695	60.0711
463.543	20.6284	465.485	33.192	465.119	49.8211	465.195	59.9798
464.043	20.531	465.985	33.093	465.619	49.715	465.695	59.8796
464.543	20.4145	466.485	33.0123	466.119	49.5747	466.195	59.7848
465.043	20.2808	466.985	32.9058	466.619	49.3902	466.695	59.6919
465.543	20.1929	467.485	32.8247	467.119	49.2988	467.195	59.5953
466.043	20.1164	467.985	32.7433	467.619	49.2268	467.695	59.483
466.543	20.0349	468.485	32.6538	468.119	49.1316	468.195	59.3849
467.043	19.9731	468.985	32.5727	468.619	49.0175	468.695	59.2938
467.543	19.9049	469.485	32.4576	469.119	48.8972	469.195	59.1986
468.043	19.8315	469.985	32.3603	469.619	48.7756	469.695	59.0938
468.543	19.7442	470.485	32.2371	470.119	48.6522	470.195	58.9837
469.043	19.6799	470.985	32.1553	470.619	48.5907	470.695	58.8866
469.543	19.5757	471.485	32.0653	471.119	48.5214	471.195	58.7721
470.043	19.4691	471.985	31.952	471.619	48.408	471.695	58.6691
470.543	19.3312	472.485	31.8631	472.119	48.2876	472.195	58.5654
471.043	19.1998	472.985	31.7822	472.619	48.1706	472.695	58.4584
471.543	19.0468	473.485	31.6767	473.119	48.0128	473.195	58.3586
472.043	18.9745	473.985	31.5968	473.619	47.8721	473.695	58.2689
472.543	18.9254	474.485	31.5153	474.119	47.7591	474.195	58.1679
473.043	18.8735	474.985	31.4267	474.619	47.6133	474.695	58.0655
473.543	18.7857	475.485	31.3206	475.119	47.5503	475.195	57.963
474.043	18.7167	475.985	31.2231	475.619	47.479	475.695	57.8734
474.543	18.6212	476.485	31.1073	476.119	47.3955	476.195	57.7722
475.043	18.5448	476.985	31.01	476.619	47.2697	476.695	57.6691
475.543	18.4445	477.485	30.9127	477.119	47.1409	477.195	57.5476
476.043	18.2898	477.985	30.8228	477.619	47.0112	477.695	57.4307
476.543	18.142	478.485	30.7248	478.119	46.8715	478.195	57.3306
477.043	18.006	478.985	30.6447	478.619	46.7415	478.695	57.2218
477.543	17.8443	479.485	30.5453	479.119	46.6595	479.195	57.115
478.043	17.7252	479.985	30.4652	479.619	46.5549	479.695	57.0152
478.543	17.6586	480.485	30.3329	480.119	46.4152	480.195	56.9085
479.043	17.6089	480.985	30.2353	480.619	46.2857	480.695	56.7944
479.543	17.5299	481.485	30.1398	481.119	46.1816	481.195	56.6707
480.043	17.4356	481.985	30.0577	481.619	46.061	481.695	56.5584
480.543	17.3361	482.485	29.9545	482.119	45.918	482.195	56.4477
481.043	17.1922	482.985	29.8477	482.619	45.7502	482.695	56.3449
481.543	17.042	483.485	29.7513	483.119	45.7037	483.195	56.2288
482.043	16.944	483.985	29.6449	483.619	45.6299	483.695	56.1292
482.543	16.8732	484.485	29.5567	484.119	45.4943	484.195	56.0085
483.043	16.7819	484.985	29.4681	484.619	45.3461	484.695	55.8945
483.543	16.6977	485.485	29.3626	485.119	45.195	485.195	55.7813
484.043	16.5791	485.985	29.2653	485.619	45.0851	485.695	55.6607
484.543	16.4336	486.485	29.1598	486.119	44.9506	486.195	55.5401
485.043	16.3062	486.985	29.0469	486.619	44.8046	486.695	55.4301
485.543	16.1673	487.485	28.9652	487.119	44.6446	487.195	55.3028
486.043	16.0134	487.985	28.8682	487.619	44.5802	487.695	55.1786
486.543	15.9417	488.485	28.7879	488.119	44.4913	488.195	55.0513
487.043	15.8563	488.985	28.6736	488.619	44.3667	488.695	54.9344
487.543	15.785	489.485	28.576	489.119	44.2272	489.195	54.7862
488.043	15.7063	489.985	28.4789	489.619	44.0567	489.695	54.6594
488.543	15.6289	490.485	28.3734	490.119	43.9537	490.195	54.5427
489.043	15.5432	490.985	28.2512	490.619	43.8247	490.695	54.4165
489.543	15.4587	491.485	28.1374	491.119	43.664	491.195	54.2722
490.043	15.3604	491.985	28.0235	491.619	43.5404	491.695	54.1423
490.543	15.2692	492.485	27.9026	492.119	43.4074	492.195	54.0104
491.043	15.1714	492.985	27.8057	492.619	43.2726	492.695	53.885
491.543	15.0531	493.485	27.6829	493.119	43.1626	493.195	53.7517
492.043	14.9216	493.985	27.5777	493.619	42.9206	493.695	53.6198
492.543	14.7898	494.485	27.4642	494.119	42.7633	494.195	53.4652
493.043	14.6036	494.985	27.3577	494.619	42.6076	494.695	53.3331
493.543	14.4444	495.485	27.245	495.119	42.5111	495.195	53.1858
494.043	14.2977	495.985	27.1152	495.619	42.3656	495.695	53.0417
494.543	14.1579	496.485	27.017	496.119	42.1993	496.195	52.8939
495.043	14.0317	496.985	26.8859	496.619	42.134	496.695	52.7383
495.543	13.8789	497.485	26.7642	497.119	41.9846	497.195	52.5773
496.043	13.7596	497.985	26.65	497.619	41.8004	497.695	52.4361
496.543	13.6082	498.485	26.5158	498.119	41.6037	498.195	52.2848
497.043	13.497	498.985	26.3272	498.619	41.4333	498.695	52.1271
497.543	13.3862	499.485	26.2058	499.119	41.2422	499.195	51.9732
498.043	13.2212	499.985	26.1159	499.619	41.1175	499.695	51.8158
498.543	13.1163	500.485	26.0259	500.119	40.9468	500.195	51.648
499.043	13.0269	500.985	25.9466	500.619	40.801	500.695	51.4862
499.543	12.8961	501.485	25.8314	501.119	40.6786	501.195	51.3017
500.043	12.7662	501.985	25.7399	501.619	40.5222	501.695	51.1328
500.543	12.6493	502.485	25.6146	502.119	40.33	502.195	50.9479
501.043	12.5535	502.985	25.492	502.619	40.1135	502.695	50.7711
501.543	12.4496	503.485	25.3042	503.119	39.861	503.195	50.581
502.043	12.3849	503.985	25.1083	503.619	39.7316	503.695	50.38
502.543	12.2871	504.485	24.9371	504.119	39.544	504.195	50.1777
503.043	12.1775	504.985	24.7944	504.619	39.3238	504.695	49.982
503.543	12.0225	505.485	24.6829	505.119	39.1486	505.195	49.7804
504.043	11.8016	505.985	24.575	505.619	38.9461	505.695	49.5921
504.543	11.5427	506.485	24.4518	506.119	38.7435	506.195	49.3802
505.043	11.365	506.985	24.3498	506.619	38.5344	506.695	49.1728
505.543	11.2052	507.485	24.2145	507.119	38.3505	507.195	48.9386
506.043	11.0663	507.985	24.0443	507.619	38.1755	507.695	48.7255
506.543	10.9405	508.485	23.8793	508.119	37.9329	508.195	48.5053
507.043	10.8359	508.985	23.727	508.619	37.7513	508.695	48.2814
507.543	10.7584	509.485	23.5993	509.119	37.6188	509.195	48.0492
508.043	10.6616	509.985	23.4951	509.619	37.4117	509.695	47.8102
508.543	10.5474	510.485	23.3932	510.119	37.1773	510.195	47.5822
509.043	10.3804	510.985	23.2801	510.619	36.9182	510.695	47.3278
509.543	10.17	511.485	23.1558	511.119	36.7406	511.195	47.0631
510.043	9.99335	511.985	23.0272	511.619	36.556	511.695	46.7844
510.543	9.79208	512.485	22.8343	512.119	36.3166	512.195	46.5305
511.043	9.61967	512.985	22.6621	512.619	36.0419	512.695	46.2795
511.543	9.43903	513.485	22.485	513.119	35.834	513.195	46.0206
512.043	9.29	513.985	22.3146	513.619	35.5727	513.695	45.7295
512.543	9.12245	514.485	22.159	514.119	35.3225	514.195	45.4316
513.043	8.97369	514.985	22.0084	514.619	35.0457	514.695	45.1148
513.543	8.81405	515.485	21.8818	515.119	34.7801	515.195	44.8087
514.043	8.69781	515.985	21.7668	515.619	34.5293	515.695	44.5103
514.543	8.53725	516.485	21.643	516.119	34.2424	516.195	44.2046
515.043	8.35423	516.985	21.5087	516.619	33.9914	516.695	43.8792
515.543	8.16763	517.485	21.3441	517.119	33.7102	517.195	43.5651
516.043	8.02234	517.985	21.188	517.619	33.5287	517.695	43.2329
516.543	7.86671	518.485	21.0484	518.119	33.1841	518.195	42.8871
517.043	7.73248	518.985	20.8925	518.619	32.8822	518.695	42.5459
517.543	7.56654	519.485	20.7369	519.119	32.676	519.195	42.1754
518.043	7.37819	519.985	20.6347	519.619	32.436	519.695	41.8188
518.543	7.20522	520.485	20.5381	520.119	32.1871	520.195	41.4585
519.043	7.03838	520.985	20.4557	520.619	31.8323	520.695	41.0795
519.543	6.88465	521.485	20.3419	521.119	31.5183	521.195	40.6835
520.043	6.7305	521.985	20.2275	521.619	31.2611	521.695	40.2987
520.543	6.51517	522.485	20.1312	522.119	30.9717	522.195	39.912
521.043	6.33033	522.985	20.0247	522.619	30.6974	522.695	39.5437
521.543	6.20404	523.485	19.9619	523.119	30.4301	523.195	39.1611
522.043	6.12844	523.985	19.8577	523.619	30.1486	523.695	38.7846
522.543	6.08135	524.485	19.7689	524.119	29.8846	524.195	38.4002
523.043	6.0305	524.985	19.6804	524.619	29.7199	524.695	38.0046
523.543	5.97779	525.485	19.6193	525.119	29.4873	525.195	37.6087
524.043	5.89048	525.985	19.5487	525.619	29.3094	525.695	37.2394
524.543	5.79114	526.485	19.4511	526.119	29.1552	526.195	36.8672
525.043	5.69151	526.985	19.3733	526.619	28.976	526.695	36.5162
525.543	5.58365	527.485	19.3	527.119	28.8018	527.195	36.183
526.043	5.45312	527.985	19.2576	527.619	28.6338	527.695	35.8808
526.543	5.3025	528.485	19.2063	528.119	28.4245	528.195	35.5926
527.043	5.17799	528.985	19.1469	528.619	28.1441	528.695	35.3219
527.543	5.06588	529.485	19.0892	529.119	27.9026	529.195	35.0868
528.043	4.98828	529.985	19.0256	529.619	27.5427	529.695	34.8894
528.543	4.93645	530.485	18.9551	530.119	27.4229	530.195	34.7029
529.043	4.87484	530.985	18.9023	530.619	27.0982	530.695	34.538
529.543	4.79484	531.485	18.8457	531.119	26.5608	531.195	34.4098
530.043	4.72762	531.985	18.8098	531.619	26.2458	531.695	34.2919
530.543	4.68944	532.485	18.7812	532.119	25.9823	532.195	34.2119
531.043	4.63507	532.985	18.7524	532.619	25.5896	532.695	34.1296
531.543	4.60197	533.485	18.7294	533.119	25.3216	533.195	34.0589
532.043	4.56903	533.985	18.688	533.619	25.1899	533.695	33.896
532.543	4.53956	534.485	18.6363	534.119	25.0542	534.195	33.6913
533.043	4.50948	534.985	18.571	534.619	25.0094	534.695	33.547
533.543	4.47969	535.485	18.5322	535.119	24.982	535.195	33.2843
534.043	4.45007	535.985	18.5071	535.619	24.9588	535.695	33.1234
534.543	4.42782	536.485	18.5042	536.119	24.9559	536.195	33.0354
535.043	4.39785	536.985	18.4803	536.619	24.9918	536.695	32.9651
535.543	4.35562	537.485	18.4575	537.119	25.0105	537.195	32.9394
536.043	4.30031	537.985	18.425	537.619	24.9994	537.695	32.9319
536.543	4.27128	538.485	18.3967	538.119	24.9779	538.195	32.9194
537.043	4.23508	538.985	18.3775	538.619	24.9679	538.695	32.9156
537.543	4.18558	539.485	18.3752	539.119	24.9446	539.195	32.9032
538.043	4.14352	539.985	18.3713	539.619	24.9535	539.695	32.8984
538.543	4.12652	540.485	18.3693	540.119	24.9592	540.195	32.8866
539.043	4.1188	540.985	18.3487	540.619	24.9104	540.695	32.8746
539.543	4.10274	541.485	18.3365	541.119	24.8837	541.195	32.8705
540.043	4.09218	541.985	18.3168	541.619	24.8707	541.695	32.8614
540.543	4.09662	542.485	18.2802	542.119	24.8327	542.195	32.8495
541.043	4.0794	542.985	18.2694	542.619	24.8197	542.695	32.845
541.543	4.06871	543.485	18.2409	543.119	24.8178	543.195	32.8334
542.043	4.04882	543.985	18.2203	543.619	24.821	543.695	32.8217
542.543	4.04653	544.485	18.2088	544.119	24.8238	544.195	32.8129
543.043	4.02827	544.985	18.1885	544.619	24.8106	544.695	32.8051
543.543	3.99975	545.485	18.1865	545.119	24.8039	545.195	32.789
544.043	3.98595	545.985	18.1743	545.619	24.8021	545.695	32.7846
544.543	3.96916	546.485	18.1881	546.119	24.8061	546.195	32.7759
545.043	3.96697	546.985	18.1669	546.619	24.7872	546.695	32.7749
545.543	3.95263	547.485	18.1737	547.119	24.7637	547.195	32.777
546.043	3.93431	547.985	18.1715	547.619	24.7625	547.695	32.7716
546.543	3.90646	548.485	18.1676	548.119	24.76	548.195	32.7674
547.043	3.87726	548.985	18.1649	548.619	24.7294	548.695	32.7695
547.543	3.82792	549.485	18.1697	549.119	24.7301	549.195	32.7681
548.043	3.79145	549.985	18.1751	549.619	24.7355	549.695	32.756
548.543	3.76187	550.485	18.182	550.119	24.7425	550.195	32.7552
549.043	3.76417	550.985	18.1513	550.619	24.7418	550.695	32.7469
549.543	3.76182	551.485	18.1326	551.119	24.7705	551.195	32.7416
550.043	3.76622	551.985	18.1119	551.619	24.7623	551.695	32.7472
550.543	3.75767	552.485	18.1181	552.119	24.7494	552.195	32.7495
551.043	3.74777	552.985	18.1073	552.619	24.7485	552.695	32.7485
551.543	3.74559	553.485	18.1134	553.119	24.7248	553.195	32.7474
552.043	3.75002	553.985	18.1097	553.619	24.7238	553.695	32.7353
552.543	3.74093	554.485	18.1069	554.119	24.7273	554.195	32.7204
553.043	3.73403	554.985	18.1042	554.619	24.7197	554.695	32.726
553.543	3.71509	555.485	18.0925	555.119	24.713	555.195	32.7213
554.043	3.70273	555.985	18.0908	555.619	24.7221	555.695	32.7167
554.543	3.678	556.485	18.0785	556.119	24.7149	556.195	32.7156
555.043	3.66199	556.985	18.0601	556.619	24.7022	556.695	32.7214
555.543	3.66658	557.485	18.0498	557.119	24.6852	557.195	32.7236
556.043	3.68456	557.985	18.0369	557.619	24.6774	557.695	32.7261
556.543	3.67596	558.485	18.0592	558.119	24.6658	558.195	32.7248
557.043	3.6666	558.985	18.0643	558.619	24.6908	558.695	32.7236
557.543	3.64816	559.485	18.0537	559.119	24.7367	559.195	32.7262
558.043	3.64845	559.985	18.0507	559.619	24.7398	559.695	32.7248
558.543	3.65287	560.485	18.0398	560.119	24.7161	560.195	32.7307
559.043	3.64757	560.985	18.0196	560.619	24.6938	560.695	32.7293
559.543	3.62826	561.485	18.0175	561.119	24.6819	561.195	32.7248
560.043	3.62564	561.985	18.0148	561.619	24.6748	561.695	32.7236
560.543	3.61048	562.485	18.0036	562.119	24.6681	562.195	32.7225
561.043	3.60397	562.985	18.002	562.619	24.6662	562.695	32.7214
561.543	3.58517	563.485	17.9987	563.119	24.675	563.195	32.7169
562.043	3.54992	563.985	18.0043	563.619	24.6736	563.695	32.7158
562.543	3.51405	564.485	18.0035	564.119	24.6665	564.195	32.7043
563.043	3.4803	564.985	17.9845	564.619	24.6708	564.695	32.7068
563.543	3.46232	565.485	17.9824	565.119	24.6524	565.195	32.7092
564.043	3.46063	565.985	17.9805	565.619	24.6624	565.695	32.7116
564.543	3.4437	566.485	17.9669	566.119	24.6819	566.195	32.714
565.043	3.4434	566.985	17.9555	566.619	24.6741	566.695	32.7164
565.543	3.43355	567.485	17.9535	567.119	24.6625	567.195	32.7189
566.043	3.41775	567.985	17.9432	567.619	24.6501	567.695	32.7143
566.543	3.4164	568.485	17.9488	568.119	24.6224	568.195	32.7064
567.043	3.41737	568.985	17.9464	568.619	24.6265	568.695	32.7053
567.543	3.39963	569.485	17.941	569.119	24.6296	569.195	32.7042
568.043	3.37306	569.985	17.9245	569.619	24.6166	569.695	32.7032
568.543	3.36763	570.485	17.9217	570.119	24.6106	570.195	32.7058
569.043	3.37241	570.985	17.9196	570.619	24.5933	570.695	32.7082
569.543	3.38394	571.485	17.8915	571.119	24.5967	571.195	32.7107
570.043	3.37813	571.985	17.8896	571.619	24.6271	571.695	32.7063
570.543	3.35963	572.485	17.8678	572.119	24.6258	572.195	32.7088
571.043	3.3569	572.985	17.8681	572.619	24.6242	572.695	32.7041
571.543	3.34085	573.485	17.8556	573.119	24.6163	573.195	32.7031
572.043	3.32809	573.985	17.8621	573.619	24.5923	573.695	32.6987
572.543	3.28726	574.485	17.8455	574.119	24.5935	574.195	32.6976
573.043	3.25439	574.985	17.8432	574.619	24.5863	574.695	32.6999
573.543	3.25334	575.485	17.8388	575.119	24.5691	575.195	32.6991
574.043	3.25171	575.985	17.8282	575.619	24.5791	575.695	32.6981
574.543	3.22906	576.485	17.8348	576.119	24.5825	576.195	32.6902
575.043	3.20049	576.985	17.823	576.619	24.581	576.695	32.6927
575.543	3.19882	577.485	17.8214	577.119	24.5854	577.195	32.6919
576.043	3.20378	577.985	17.811	577.619	24.5888	577.695	32.6944
576.543	3.20869	578.485	17.8081	578.119	24.5927	578.195	32.6935
577.043	3.21358	578.985	17.8093	578.619	24.5909	578.695	32.6961
577.543	3.21174	579.485	17.8045	579.119	24.5732	579.195	32.6917
578.043	3.20288	579.985	17.7939	579.619	24.5607	579.695	32.6942
578.543	3.21748	580.485	17.8166	580.119	24.5544	580.195	32.6934
579.043	3.22583	580.985	17.8226	580.619	24.5589	580.695	32.696
579.543	3.21135	581.485	17.8181	581.119	24.5575	581.195	32.6985
580.043	3.18878	581.985	17.8004	581.619	24.5613	581.695	32.7047
580.543	3.154	582.485	17.781	582.119	24.5555	582.195	32.7073
581.043	3.12518	582.985	17.78	582.619	24.5429	582.695	32.7027
581.543	3.10285	583.485	17.7774	583.119	24.5574	583.195	32.7019
582.043	3.12158	583.985	17.7749	583.619	24.556	583.695	32.7045
582.543	3.13989	584.485	17.7646	584.119	24.5542	584.195	32.6965
583.043	3.15173	584.985	17.771	584.619	24.5482	584.695	32.6992
583.543	3.14998	585.485	17.7694	585.119	24.547	585.195	32.7018
584.043	3.14832	585.985	17.7588	585.619	24.5485	585.695	32.7044
584.543	3.13296	586.485	17.7492	586.119	24.526	586.195	32.7035
585.043	3.10791	586.985	17.7472	586.619	24.5091	586.695	32.7062
585.543	3.09007	587.485	17.7367	587.119	24.5049	587.195	32.7086
586.043	3.04884	587.985	17.7101	587.619	24.5203	587.695	32.7081
586.543	3.01966	588.485	17.691	588.119	24.5415	588.195	32.7036
587.043	3.00995	588.985	17.6802	588.619	24.5331	588.695	32.7025
587.543	2.99482	589.485	17.6957	589.119	24.5166	589.195	32.7016
588.043	2.97902	589.985	17.7103	589.619	24.4983	589.695	32.6938
588.543	2.97083	590.485	17.7165	590.119	24.5029	590.195	32.6899
589.043	2.9692	590.985	17.7052	590.619	24.5063	590.695	32.6816
589.543	2.97441	591.485	17.7034	591.119	24.5105	591.195	32.6778
590.043	2.9798	591.985	17.6852	591.619	24.5194	591.695	32.6805
590.543	2.99159	592.485	17.6826	592.119	24.5398	592.195	32.6725
591.043	2.98458	592.985	17.6801	592.619	24.5491	592.695	32.665
591.543	2.96275	593.485	17.671	593.119	24.549	593.195	32.6607
592.043	2.90804	593.985	17.6689	593.619	24.5281	593.695	32.6703
592.543	2.87912	594.485	17.6662	594.119	24.5247	594.195	32.6727
593.043	2.84853	594.985	17.6654	594.619	24.5337	594.695	32.6649
593.543	2.83344	595.485	17.6537	595.119	24.5112	595.195	32.6679
594.043	2.82516	595.985	17.6521	595.619	24.5208	595.695	32.6705
594.543	2.84401	596.485	17.6587	596.119	24.4994	596.195	32.6733
595.043	2.86262	596.985	17.6652	596.619	24.4819	596.695	32.6724
595.543	2.86106	597.485	17.6554	597.119	24.4859	597.195	32.6751
596.043	2.83948	597.985	17.6371	597.619	24.4954	597.695	32.6766
596.543	2.83117	598.485	17.6356	598.119	24.5098	598.195	32.6771
597.043	2.83644	598.985	17.6347	598.619	24.4983	598.695	32.673
597.543	2.81473	599.485	17.6154	599.119	24.4926	599.195	32.6686
598.043	2.79334	599.985	17.6135	599.619	24.4961	599.695	32.6611
598.543	2.77204	600.485	17.6285	600.119	24.5165	600.195	32.6639
599.043	2.76355	600.985	17.635	600.619	24.52	600.695	32.6632
599.543	2.76228	601.485	17.6334	601.119	24.5137	601.195	32.6625
600.043	2.75398	601.985	17.6138	601.619	24.5232	601.695	32.6618
600.543	2.75741	602.485	17.6129	602.119	24.5224	602.195	32.6577
601.043	2.75985	602.985	17.611	602.619	24.505	602.695	32.6605
601.543	2.73141	603.485	17.609	603.119	24.4779	603.195	32.6702
602.043	2.70297	603.985	17.5905	603.619	24.4818	603.695	32.673
602.543	2.667	604.485	17.5806	604.119	24.4809	604.195	32.6758
603.043	2.61895	604.985	17.5629	604.619	24.4911	604.695	32.678
603.543	2.60264	605.485	17.5531	605.119	24.4924	605.195	32.6743
604.043	2.58685	605.985	17.5592	605.619	24.4702	605.695	32.6734
604.543	2.58555	606.485	17.5493	606.119	24.4314	606.195	32.6764
605.043	2.59778	606.985	17.5557	606.619	24.4307	606.695	32.6752
605.543	2.60333	607.485	17.555	607.119	24.4539	607.195	32.6679
606.043	2.60895	607.985	17.545	607.619	24.4602	607.695	32.6708
606.543	2.61447	608.485	17.535	608.119	24.4791	608.195	32.6702
607.043	2.62004	608.985	17.5328	608.619	24.4931	608.695	32.674
607.543	2.61886	609.485	17.5401	609.119	24.4974	609.195	32.6794
608.043	2.61761	609.985	17.547	609.619	24.4911	609.695	32.6789
608.543	2.62407	610.485	17.5451	610.119	24.5172	610.195	32.6817
609.043	2.6151	610.985	17.5278	610.619	24.5263	610.695	32.6845
609.543	2.61393	611.485	17.5168	611.119	24.5031	611.195	32.6805
610.043	2.61269	611.985	17.5155	611.619	24.5032	611.695	32.6758
610.543	2.61116	612.485	17.5225	612.119	24.476	612.195	32.6758
611.043	2.59692	612.985	17.5295	612.619	24.4654	612.695	32.6753
611.543	2.5703	613.485	17.5198	613.119	24.4944	613.195	32.6747
612.043	2.54123	613.985	17.5185	613.619	24.498	613.695	32.6707
612.543	2.51154	614.485	17.5085	614.119	24.4881	614.195	32.6697
613.043	2.50444	614.985	17.4997	614.619	24.4735	614.695	32.6659
613.543	2.49634	615.485	17.4977	615.119	24.4547	615.195	32.6723
614.043	2.48849	615.985	17.4965	615.619	24.4509	615.695	32.6787
614.543	2.47278	616.485	17.4828	616.119	24.4295	616.195	32.6781
615.043	2.47251	616.985	17.4765	616.619	24.4159	616.695	32.6775
615.543	2.47157	617.485	17.4693	617.119	24.4199	617.195	32.6728
616.043	2.47043	617.985	17.4496	617.619	24.4296	617.695	32.6723
616.543	2.46262	618.485	17.448	618.119	24.4347	618.195	32.6724
617.043	2.48187	618.985	17.4302	618.619	24.4339	618.695	32.6611
617.543	2.48758	619.485	17.4284	619.119	24.4274	619.195	32.661
618.043	2.47989	619.985	17.4304	619.619	24.4156	619.695	32.6675
618.543	2.47438	620.485	17.4145	620.119	24.4205	620.195	32.6704
619.043	2.47116	620.985	17.4076	620.619	24.4197	620.695	32.6769
619.543	2.46206	621.485	17.4056	621.119	24.445	621.195	32.6799
620.043	2.46124	621.985	17.4133	621.619	24.455	621.695	32.6897
620.543	2.44071	622.485	17.4119	622.119	24.4541	622.195	32.6918
621.043	2.41544	622.985	17.4026	622.619	24.4416	622.695	32.6811
621.543	2.39923	623.485	17.4015	623.119	24.4479	623.195	32.6811
622.043	2.37088	623.985	17.4004	623.619	24.457	623.695	32.6773
622.543	2.34988	624.485	17.3995	624.119	24.4496	624.195	32.6803
623.043	2.34813	624.985	17.3897	624.619	24.4503	624.695	32.6902
623.543	2.33373	625.485	17.39	625.119	24.4602	625.195	32.6828
624.043	2.32633	625.985	17.3881	625.619	24.4644	625.695	32.6892
624.543	2.3063	626.485	17.3865	626.119	24.4799	626.195	32.6884
625.043	2.30543	626.985	17.3787	626.619	24.4741	626.695	32.6904
625.543	2.27802	627.485	17.3777	627.119	24.4733	627.195	32.6915
626.043	2.26143	627.985	17.3757	627.619	24.4674	627.695	32.691
626.543	2.26158	628.485	17.3749	628.119	24.4601	628.195	32.6975
627.043	2.24052	628.985	17.3649	628.619	24.4389	628.695	32.7007
627.543	2.23224	629.485	17.3588	629.119	24.4137	629.195	32.7003
628.043	2.22435	629.985	17.3623	629.619	24.4018	629.695	32.6963
628.543	2.217	630.485	17.3696	630.119	24.4065	630.195	32.7064
629.043	2.22248	630.985	17.3686	630.619	24.4265	630.695	32.7095
629.543	2.22323	631.485	17.3594	631.119	24.4367	631.195	32.7125
630.043	2.20057	631.985	17.3582	631.619	24.4464	631.695	32.7154
630.543	2.18031	632.485	17.3572	632.119	24.4566	632.195	32.7117
631.043	2.16157	632.985	17.3395	632.619	24.4611	632.695	32.7147
631.543	2.15072	633.485	17.3303	633.119	24.4546	633.195	32.7248
632.043	2.15044	633.985	17.3298	633.619	24.4388	633.695	32.7279
632.543	2.14344	634.485	17.3119	634.119	24.4323	634.195	32.7239
633.043	2.13542	634.985	17.3114	634.619	24.4429	634.695	32.7342
633.543	2.13434	635.485	17.2946	635.119	24.4424	635.195	32.7306
634.043	2.12709	635.985	17.2764	635.619	24.4367	635.695	32.7261
634.543	2.13318	636.485	17.267	636.119	24.4355	636.195	32.7268
635.043	2.13929	636.985	17.2745	636.619	24.435	636.695	32.7223
635.543	2.14547	637.485	17.2822	637.119	24.4115	637.195	32.7248
636.043	2.14557	637.985	17.2811	637.619	24.3973	637.695	32.7356
636.543	2.14001	638.485	17.2723	638.119	24.4081	638.195	32.7387
637.043	2.13021	638.985	17.2624	638.619	24.402	638.695	32.7416
637.543	2.13598	639.485	17.2541	639.119	24.4121	639.195	32.738
638.043	2.13163	639.985	17.2356	639.619	24.4322	639.695	32.741
638.543	2.12046	640.485	17.2255	640.119	24.4295	640.195	32.745
639.043	2.10683	640.985	17.2037	640.619	24.4738	640.695	32.744
639.543	2.08574	641.485	17.2007	641.119	24.4561	641.195	32.7436
640.043	2.06598	641.985	17.1823	641.619	24.4523	641.695	32.7468
640.543	2.05822	642.485	17.2064	642.119	24.4141	642.195	32.75
641.043	2.03748	642.985	17.2144	642.619	24.3933	642.695	32.7495
641.543	2.00417	643.485	17.2053	643.119	24.387	643.195	32.7458
642.043	1.98831	643.985	17.2047	643.619	24.3754	643.695	32.7491
642.543	1.98807	644.485	17.1953	644.119	24.381	644.195	32.7524
643.043	1.96913	644.985	17.1692	644.619	24.3909	644.695	32.7524
643.543	1.97287	645.485	17.1686	645.119	24.3905	645.195	32.7518
644.043	1.97912	645.985	17.1454	645.619	24.3849	645.695	32.7513
644.543	1.96587	646.485	17.151	646.119	24.3898	646.195	32.7477
645.043	1.95105	646.985	17.1503	646.619	24.4009	646.695	32.7442
645.543	1.95048	647.485	17.1597	647.119	24.3836	647.195	32.7437
646.043	1.93661	647.985	17.141	647.619	24.3781	647.695	32.7366
646.543	1.92964	648.485	17.1403	648.119	24.4119	648.195	32.7368
647.043	1.91484	648.985	17.1237	648.619	24.4135	648.695	32.7361
647.543	1.91463	649.485	17.0887	649.119	24.4087	649.195	32.7323
648.043	1.91006	649.985	17.0597	649.619	24.4081	649.695	32.7356
648.543	1.8865	650.485	17.0454	650.119	24.408	650.195	32.7389
649.043	1.8675	650.985	17.0453	650.619	24.4023	650.695	32.7421
649.543	1.83837	651.485	17.0531	651.119	24.3858	651.195	32.7523
650.043	1.83319	651.985	17.0629	651.619	24.3753	651.695	32.7554
650.543	1.81781	652.485	17.0436	652.119	24.3721	652.195	32.7519
651.043	1.82415	652.985	17.0515	652.619	24.3631	652.695	32.752
651.543	1.82295	653.485	17.0592	653.119	24.3825	653.195	32.7517
652.043	1.82314	653.985	17.0589	653.619	24.3953	653.695	32.7454
652.543	1.81583	654.485	17.0587	654.119	24.3943	654.195	32.744
653.043	1.81104	654.985	17.05	654.619	24.4004	654.695	32.7475
653.543	1.79867	655.485	17.0492	655.119	24.3808	655.195	32.7508
654.043	1.78697	655.985	17.0485	655.619	24.3598	655.695	32.7542
654.543	1.7727	656.485	17.0319	656.119	24.3465	656.195	32.754
655.043	1.76606	656.985	17.0229	656.619	24.3461	656.695	32.7537
655.543	1.75461	657.485	17.0044	657.119	24.3486	657.195	32.7501
656.043	1.75238	657.985	16.9881	657.619	24.3482	657.695	32.75
656.543	1.74513	658.485	16.9981	658.119	24.3401	658.195	32.7533
657.043	1.73884	658.985	17.0046	658.619	24.3556	658.695	32.7566
657.543	1.73857	659.485	16.9958	659.119	24.366	659.195	32.7599
658.043	1.74481	659.985	17.0039	659.619	24.3815	659.695	32.7633
658.543	1.75116	660.485	17.0037	660.119	24.3732	660.195	32.7666
659.043	1.7517	660.985	17.0115	660.619	24.3753	660.695	32.7699
659.543	1.73386	661.485	17.0024	661.119	24.3915	661.195	32.7733
660.043	1.7236	661.985	16.9943	661.619	24.3808	661.695	32.7695
660.543	1.70174	662.485	16.9878	662.119	24.359	662.195	32.773
661.043	1.68903	662.985	16.9728	662.619	24.3752	662.695	32.7764
661.543	1.67401	663.485	16.9675	663.119	24.3957	663.195	32.7799
662.043	1.66099	663.985	16.9696	663.619	24.3854	663.695	32.7736
662.543	1.63704	664.485	16.969	664.119	24.3617	664.195	32.7726
663.043	1.60889	664.985	16.9586	664.619	24.3481	664.695	32.7759
663.543	1.57886	665.485	16.9429	665.119	24.3444	665.195	32.7758
664.043	1.55795	665.985	16.9331	665.619	24.327	665.695	32.7792
664.543	1.56521	666.485	16.9245	666.119	24.3428	666.195	32.7756
665.043	1.56514	666.985	16.9245	666.619	24.3633	666.695	32.7788
665.543	1.56551	667.485	16.9159	667.119	24.3645	667.195	32.7791
666.043	1.552	667.985	16.9163	667.619	24.3474	667.695	32.786
666.543	1.5447	668.485	16.9075	668.119	24.3585	668.195	32.7962
667.043	1.53072	668.985	16.8904	668.619	24.3288	668.695	32.7927
667.543	1.52432	669.485	16.8816	669.119	24.3371	669.195	32.7927
668.043	1.51023	669.985	16.8658	669.619	24.3418	669.695	32.7959
668.543	1.50397	670.485	16.8562	670.119	24.347	670.195	32.8
669.043	1.49046	670.985	16.8415	670.619	24.3549	670.695	32.8031
669.543	1.4775	671.485	16.8389	671.119	24.3308	671.195	32.8038
670.043	1.46281	671.985	16.8477	671.619	24.3151	671.695	32.8064
670.543	1.46282	672.485	16.8557	672.119	24.3227	672.195	32.8072
671.043	1.46951	672.985	16.8389	672.619	24.3424	672.695	32.8033
671.543	1.48227	673.485	16.8303	673.119	24.3565	673.195	32.7991
672.043	1.50904	673.985	16.8131	673.619	24.3571	673.695	32.8027
672.543	1.51633	674.485	16.8049	674.119	24.3775	674.195	32.8062
673.043	1.50922	674.985	16.8051	674.619	24.3881	674.695	32.8096
673.543	1.50313	675.485	16.7966	675.119	24.3698	675.195	32.8025
674.043	1.49068	675.985	16.7966	675.619	24.3317	675.695	32.799
674.543	1.48189	676.485	16.7968	676.119	24.3042	676.195	32.799
675.043	1.46213	676.985	16.7799	676.619	24.3053	676.695	32.8028
675.543	1.44201	677.485	16.7803	677.119	24.2826	677.195	32.8097
676.043	1.43491	677.985	16.7801	677.619	24.2876	677.695	32.8131
676.543	1.40792	678.485	16.764	678.119	24.3094	678.195	32.8132
677.043	1.38794	678.985	16.7551	678.619	24.3147	678.695	32.8105
677.543	1.36109	679.485	16.7406	679.119	24.3056	679.195	32.8205
678.043	1.33351	679.985	16.7385	679.619	24.2788	679.695	32.8238
678.543	1.30711	680.485	16.7403	680.119	24.2624	680.195	32.8203
679.043	1.27333	680.985	16.7261	680.619	24.2735	680.695	32.8207
679.543	1.24011	681.485	16.7139	681.119	24.2782	681.195	32.8203
680.043	1.22574	681.985	16.703	681.619	24.2942	681.695	32.8201
680.543	1.22585	682.485	16.7003	682.119	24.2837	682.195	32.8184
681.043	1.2326	682.985	16.6972	682.619	24.2783	682.695	32.8168
681.543	1.23268	683.485	16.6965	683.119	24.2717	683.195	32.8142
682.043	1.22587	683.985	16.6804	683.619	24.2789	683.695	32.8064
682.543	1.21993	684.485	16.6713	684.119	24.2836	684.195	32.81
683.043	1.20009	684.985	16.6644	684.619	24.2737	684.695	32.8136
683.543	1.19217	685.485	16.656	685.119	24.2658	685.195	32.8137
684.043	1.1732	685.985	16.6234	685.619	24.2373	685.695	32.8172
684.543	1.15246	686.485	16.5975	686.119	24.2259	686.195	32.8212
685.043	1.11806	686.985	16.5887	686.619	24.2262	686.695	32.8153
685.543	1.10531	687.485	16.5719	687.119	24.2209	687.195	32.8174
686.043	1.09846	687.985	16.5649	687.619	24.2254	687.695	32.8179
686.543	1.09864	688.485	16.5558	688.119	24.245	688.195	32.814
687.043	1.09234	688.985	16.5559	688.619	24.2533	688.695	32.808
687.543	1.08547	689.485	16.5562	689.119	24.2418	689.195	32.8074
688.043	1.09236	689.985	16.5405	689.619	24.233	689.695	32.811
688.543	1.09265	690.485	16.5484	690.119	24.2118	690.195	32.8111
689.043	1.08603	690.985	16.5572	690.619	24.2047	690.695	32.804
689.543	1.09278	691.485	16.5658	691.119	24.1846	691.195	32.8006
690.043	1.08635	691.985	16.5664	691.619	24.1645	691.695	32.7975
690.543	1.07247	692.485	16.5666	692.119	24.1541	692.195	32.8014
691.043	1.06645	692.985	16.5665	692.619	24.143	692.695	32.7953
691.543	1.04609	693.485	16.5514	693.119	24.1467	693.195	32.7907
692.043	1.01929	693.985	16.5241	693.619	24.16	693.695	32.7908
692.543	0.99354	694.485	16.491	694.119	24.177	694.195	32.7945
693.043	0.97287	694.985	16.4837	694.619	24.1626	694.695	32.7946
693.543	0.97326	695.485	16.4676	695.119	24.1503	695.195	32.7876
694.043	0.96777	695.985	16.4684	695.619	24.1555	695.695	32.7879
694.543	0.92812	696.485	16.443	696.119	24.1564	696.195	32.7887
695.043	0.90012	696.985	16.4354	696.619	24.161	696.695	32.7882
695.543	0.89356	697.485	16.4348	697.119	24.1721	697.195	32.7919
696.043	0.87976	697.985	16.4188	697.619	24.1725	697.695	32.7957
696.543	0.88002	698.485	16.4204	698.119	24.1727	698.195	32.8028
697.043	0.87347	698.985	16.4197	698.619	24.1726	698.695	32.803
697.543	0.86038	699.485	16.4118	699.119	24.1625	699.195	32.8
698.043	0.85363	699.985	16.4058	699.619	24.1459	699.695	32.7963
698.543	0.86069	700.485	16.4038	700.119	24.1523	700.195	32.7962
699.043	0.85445	700.985	16.3964	700.619	24.1685	700.695	32.7876
699.543	0.84082	701.485	16.4061	701.119	24.1637	701.195	32.787
700.043	0.82163	701.985	16.3968	701.619	24.1433	701.695	32.7795
700.543	0.80836	702.485	16.3819	702.119	24.1429	702.195	32.7832
701.043	0.80882	702.985	16.3493	702.619	24.1412	702.695	32.7867
701.543	0.78218	703.485	16.3333	703.119	24.1279	703.195	32.7851
702.043	0.72857	703.985	16.3062	703.619	24.1391	703.695	32.7872
702.543	0.69487	704.485	16.2788	704.119	24.1543	704.195	32.784
703.043	0.67587	704.985	16.2481	704.619	24.1496	704.695	32.7841
703.543	0.6688	705.485	16.2494	705.119	24.1441	705.195	32.7878
704.043	0.68273	705.985	16.2314	705.619	24.1265	705.695	32.7916
704.543	0.67623	706.485	16.2335	706.119	24.1185	706.195	32.7915
705.043	0.66381	706.985	16.2346	706.619	24.1148	706.695	32.7851
705.543	0.66313	707.485	16.2168	707.119	24.1095	707.195	32.7796
706.043	0.70403	707.985	16.218	707.619	24.0881	707.695	32.7643
706.543	0.74553	708.485	16.2188	708.119	24.0837	708.195	32.7596
707.043	0.75259	708.985	16.2194	708.619	24.0996	708.695	32.7617
707.543	0.73977	709.485	16.212	709.119	24.1054	709.195	32.7619
708.043	0.727	709.985	16.2042	709.619	24.0904	709.695	32.7622
708.543	0.70042	710.485	16.188	710.119	24.0906	710.195	32.7589
709.043	0.65346	710.985	16.1809	710.619	24.0962	710.695	32.7626
709.543	0.59963	711.485	16.1661	711.119	24.1018	711.195	32.7629
710.043	0.56614	711.985	16.1734	711.619	24.091	711.695	32.7632
710.543	0.54647	712.485	16.1682	712.119	24.092	712.195	32.764
711.043	0.5469	712.985	16.1669	712.619	24.0977	712.695	32.757
711.543	0.55437	713.485	16.1498	713.119	24.104	713.195	32.757
712.043	0.54153	713.985	16.151	713.619	24.0933	713.695	32.7608
712.543	0.53529	714.485	16.1534	714.119	24.099	714.195	32.7681
713.043	0.52256	714.985	16.127	714.619	24.1047	714.695	32.7685
713.543	0.49599	715.485	16.1107	715.119	24.0953	715.195	32.7693
714.043	0.4563	715.985	16.1125	715.619	24.0603	715.695	32.7623
714.543	0.43007	716.485	16.1042	716.119	24.0535	716.195	32.7587
715.043	0.41026	716.985	16.1127	716.619	24.0643	716.695	32.7524
715.543	0.38325	717.485	16.0972	717.119	24.0707	717.195	32.7413
716.043	0.38945	717.985	16.0739	717.619	24.0709	717.695	32.739
716.543	0.41526	718.485	16.0589	718.119	24.0625	718.195	32.7313
717.043	0.43767	718.985	16.0402	718.619	24.0364	718.695	32.7291
717.543	0.44133	719.485	16.0328	719.119	24.0149	719.195	32.7224
718.043	0.42678	719.985	16.0172	719.619	23.9944	719.695	32.7192
718.543	0.41469	720.485	16.0187	720.119	23.9998	720.195	32.7126
719.043	0.36766	720.985	16.0188	720.619	24.0215	720.695	32.7124
719.543	0.36766	721.485	16.0119	721.119	24.0269	721.195	32.703
720.043	0.36832	721.985	16.0037	721.619	24.0222	721.695	32.6997
720.543	0.34881	722.485	16.0056	722.119	23.9965	722.195	32.7001
721.043	0.33618	722.985	15.9885	722.619	23.9711	722.695	32.6932
721.543	0.34384	723.485	15.9897	723.119	23.9553	723.195	32.6896
722.043	0.33805	723.985	15.9977	723.619	23.9707	723.695	32.6692
722.543	0.32544	724.485	15.9999	724.119	23.9831	724.195	32.6666
723.043	0.29946	724.985	15.9924	724.619	23.9835	724.695	32.6603
723.543	0.29282	725.485	15.9931	725.119	23.9739	725.195	32.6531
724.043	0.29314	725.985	15.9859	725.619	23.9423	725.695	32.647
724.543	0.25832	726.485	15.9791	726.119	23.9484	726.195	32.6332
725.043	0.24084	726.985	15.9794	726.619	23.9519	726.695	32.6294
725.543	0.23479	727.485	15.9804	727.119	23.9499	727.195	32.6273
726.043	0.23522	727.985	15.983	727.619	23.9372	727.695	32.631
726.543	0.2293	728.485	15.958	728.119	23.9556	728.195	32.6279
727.043	0.23825	728.985	15.9337	728.619	23.9514	728.695	32.6144
727.543	0.22345	729.485	15.9095	729.119	23.9467	729.195	32.6045
728.043	0.21759	729.985	15.9012	729.619	23.9526	729.695	32.6017
728.543	0.20532	730.485	15.8889	730.119	23.9585	730.195	32.5879
729.043	0.18558	730.985	15.8867	730.619	23.9626	730.695	32.5814
729.543	0.17948	731.485	15.8788	731.119	23.9276	731.195	32.578
730.043	0.167	731.985	15.8635	731.619	23.9191	731.695	32.5652
730.543	0.16081	732.485	15.8643	732.119	23.913	732.195	32.5551
731.043	0.1349	732.985	15.8668	732.619	23.9132	732.695	32.545
731.543	0.10227	733.485	15.8583	733.119	23.8835	733.195	32.5415
732.043	0.0831	733.985	15.8601	733.619	23.8467	733.695	32.5321
732.543	0.0705	734.485	15.8519	734.119	23.8533	734.195	32.5251
733.043	0.0451	734.985	15.8289	734.619	23.8643	734.695	32.5194
733.543	0.0385	735.485	15.7973	735.119	23.8543	735.195	32.513
734.043	0.0461	735.985	15.7968	735.619	23.8448	735.695	32.5127
734.543	0.0491	736.485	15.8063	736.119	23.8447	736.195	32.5059
735.043	0.0408	736.985	15.7992	736.619	23.8243	736.695	32.5009
735.543	0.0302	737.485	15.7913	737.119	23.8096	737.195	32.4945
736.043	0.0172	737.985	15.7697	737.619	23.8376	737.695	32.4824
736.543	0.0165	738.485	15.7688	738.119	23.8263	738.195	32.4727
737.043	0.024	738.985	15.7785	738.619	23.849	738.695	32.4671
737.543	0.0317	739.485	15.7887	739.119	23.855	739.195	32.4601
738.043	0.0326	739.985	15.7891	739.619	23.84	739.695	32.4573
738.543	0.0206	740.485	15.7738	740.119	23.841	740.195	32.4438
739.043	0.000821	740.985	15.7499	740.619	23.8201	740.695	32.4325
739.543	0.00219	741.485	15.7423	741.119	23.8212	741.195	32.4128
740.043	-0.0309	741.985	15.7286	741.619	23.8326	741.695	32.4104
740.543	-0.0773	742.485	15.7121	742.119	23.844	742.195	32.4144
741.043	-0.11695	742.985	15.7046	742.619	23.8129	742.695	32.4141
741.543	-0.13617	743.485	15.697	743.119	23.7817	743.195	32.4052
742.043	-0.13509	743.985	15.6815	743.619	23.7884	743.695	32.4019
742.543	-0.13413	744.485	15.6829	744.119	23.7785	744.195	32.3959
743.043	-0.15325	744.985	15.6925	744.619	23.7688	744.695	32.3891
743.543	-0.1723	745.485	15.6855	745.119	23.775	745.195	32.3794
744.043	-0.17823	745.985	15.6531	745.619	23.7706	745.695	32.3694
744.543	-0.19754	746.485	15.6378	746.119	23.766	746.195	32.3598
745.043	-0.22344	746.985	15.6392	746.619	23.7458	746.695	32.3565
745.543	-0.24266	747.485	15.6236	747.119	23.7148	747.195	32.3508
746.043	-0.24159	747.985	15.625	747.619	23.7001	747.695	32.3441
746.543	-0.25416	748.485	15.6262	748.119	23.6957	748.195	32.3338
747.043	-0.25924	748.985	15.6113	748.619	23.6913	748.695	32.3279
747.543	-0.27242	749.485	15.6123	749.119	23.6921	749.195	32.3249
748.043	-0.28366	749.985	15.6135	749.619	23.6719	749.695	32.3181
748.543	-0.30348	750.485	15.6147	750.119	23.678	750.195	32.3133
749.043	-0.29531	750.985	15.6252	750.619	23.663	750.695	32.3089
749.543	-0.29462	751.485	15.6097	751.119	23.6641	751.195	32.3048
750.043	-0.30566	751.985	15.6111	751.619	23.6442	751.695	32.2953
750.543	-0.2993	752.485	15.5959	752.119	23.6186	752.195	32.2968
751.043	-0.29843	752.985	15.5889	752.619	23.6037	752.695	32.2976
751.543	-0.31768	753.485	15.573	753.119	23.5996	753.195	32.2841
752.043	-0.31647	753.985	15.5582	753.619	23.5898	753.695	32.2739
752.543	-0.32876	754.485	15.5263	754.119	23.5905	754.195	32.2605
753.043	-0.32769	754.985	15.502	754.619	23.5804	754.695	32.2473
753.543	-0.33286	755.485	15.5036	755.119	23.5724	755.195	32.241
754.043	-0.34524	755.985	15.4967	755.619	23.551	755.695	32.2415
754.543	-0.3507	756.485	15.4984	756.119	23.5626	756.195	32.2387
755.043	-0.34265	756.985	15.5083	756.619	23.5481	756.695	32.2326
755.543	-0.35467	757.485	15.5098	757.119	23.533	757.195	32.2226
756.043	-0.35332	757.985	15.5114	757.619	23.5789	757.695	32.22
756.543	-0.37215	758.485	15.5051	758.119	23.5929	758.195	32.2102
757.043	-0.39736	758.985	15.5146	758.619	23.599	758.695	32.207
757.543	-0.40432	759.485	15.5247	759.119	23.5832	759.195	32.2013
758.043	-0.41565	759.985	15.5176	759.619	23.5855	759.695	32.1986
758.543	-0.42058	760.485	15.5196	760.119	23.6073	760.195	32.1889
759.043	-0.43367	760.985	15.5067	760.619	23.6144	760.695	32.1887
759.543	-0.4385	761.485	15.4976	761.119	23.5983	761.195	32.1937
760.043	-0.45753	761.985	15.4903	761.619	23.5785	761.695	32.1865
760.543	-0.4853	762.485	15.4918	762.119	23.5635	762.195	32.1763
761.043	-0.50289	762.985	15.4934	762.619	23.5429	762.695	32.1743
761.543	-0.50951	763.485	15.4794	763.119	23.5279	763.195	32.1616
762.043	-0.52169	763.985	15.4715	763.619	23.5304	763.695	32.1612
762.543	-0.54738	764.485	15.4476	764.119	23.5142	764.195	32.1551
763.043	-0.57994	764.985	15.4493	764.619	23.5157	764.695	32.1424
763.543	-0.59912	765.485	15.4515	765.119	23.489	765.195	32.1396
764.043	-0.6041	765.985	15.4447	765.619	23.4658	765.695	32.1293
764.543	-0.61598	766.485	15.438	766.119	23.468	766.195	32.1229
765.043	-0.63493	766.985	15.4397	766.619	23.4568	766.695	32.1238
765.543	-0.6399	767.485	15.4317	767.119	23.4636	767.195	32.1208
766.043	-0.65922	767.985	15.4263	767.619	23.4542	767.695	32.1149
766.543	-0.66446	768.485	15.4364	768.119	23.4607	768.195	32.112
767.043	-0.67668	768.985	15.4207	768.619	23.4669	768.695	32.1091
767.543	-0.67546	769.485	15.423	769.119	23.4732	769.195	32.1062
768.043	-0.66067	769.985	15.4252	769.619	23.4744	769.695	32.0999
768.543	-0.65252	770.485	15.4351	770.119	23.4846	770.195	32.1006
769.043	-0.63762	770.985	15.4202	770.619	23.477	770.695	32.1014
769.543	-0.63624	771.485	15.3795	771.119	23.4616	771.195	32.1056
770.043	-0.62819	771.985	15.3394	771.619	23.4681	771.695	32.1063
770.543	-0.62012	772.485	15.3158	772.119	23.4691	772.195	32.1003
771.043	-0.61196	772.985	15.2921	772.619	23.4755	772.695	32.0973
771.543	-0.61033	773.485	15.2947	773.119	23.4659	773.195	32.0915
772.043	-0.62892	773.985	15.2964	773.619	23.4444	773.695	32.078
772.543	-0.64738	774.485	15.2817	774.119	23.4269	774.195	32.0785
773.043	-0.67419	774.985	15.2915	774.619	23.4106	774.695	32.0667
773.543	-0.73324	775.485	15.2936	775.119	23.417	775.195	32.0592
774.043	-0.80755	775.985	15.2956	775.619	23.4139	775.695	32.0563
774.543	-0.86537	776.485	15.2974	776.119	23.4283	776.195	32.0509
775.043	-0.91801	776.985	15.3077	776.619	23.4234	776.695	32.0477
775.543	-0.93621	777.485	15.3013	777.119	23.4289	777.195	32.0518
776.043	-0.92807	777.985	15.3031	777.619	23.427	777.695	32.0527
776.543	-0.89942	778.485	15.3133	778.119	23.4248	778.195	32.0497
777.043	-0.88436	778.985	15.3234	778.619	23.4103	778.695	32.0474
777.543	-0.87612	779.485	15.3338	779.119	23.3851	779.195	32.0411
778.043	-0.84752	779.985	15.3357	779.619	23.3545	779.695	32.0386
778.543	-0.82576	780.485	15.3226	780.119	23.3876	780.195	32.0325
779.043	-0.79735	780.985	15.3142	780.619	23.3834	780.695	32.0293
779.543	-0.78886	781.485	15.2999	781.119	23.3902	781.195	32.0304
780.043	-0.80817	781.985	15.2929	781.619	23.386	781.695	32.0351
780.543	-0.83321	782.485	15.2781	782.119	23.3871	782.195	32.032
781.043	-0.84552	782.985	15.2635	782.619	23.3727	782.695	32.0289
781.543	-0.85069	783.485	15.2568	783.119	23.3583	783.195	32.0214
782.043	-0.86261	783.985	15.2504	783.619	23.3438	783.695	32.0204
782.543	-0.87457	784.485	15.2347	784.119	23.3503	784.195	32.022
783.043	-0.89432	784.985	15.2291	784.619	23.3674	784.695	32.0152
783.543	-0.92602	785.485	15.2384	785.119	23.358	785.195	32.0193
784.043	-0.93823	785.985	15.2162	785.619	23.3434	785.695	32.0203
784.543	-0.95654	786.485	15.1941	786.119	23.3184	786.195	32.0217
785.043	-0.98065	786.985	15.1869	786.619	23.2924	786.695	32.0153
785.543	-0.98665	787.485	15.1899	787.119	23.2851	787.195	31.9987
786.043	-0.99826	787.985	15.1829	787.619	23.3167	787.695	31.9922
786.543	-1.00312	788.485	15.1852	788.119	23.3224	788.195	31.9899
787.043	-1.00151	788.985	15.179	788.619	23.3112	788.695	31.9909
787.543	-1.01315	789.485	15.1644	789.119	23.3101	789.195	31.9845
788.043	-1.03213	789.985	15.1597	789.619	23.3056	789.695	31.9925
788.543	-1.03717	790.485	15.1345	790.119	23.2975	790.195	31.9968
789.043	-1.0288	790.985	15.1373	790.619	23.2887	790.695	31.9981
789.543	-1.04069	791.485	15.1257	791.119	23.2791	791.195	31.9985
790.043	-1.0323	791.985	15.1281	791.619	23.2643	791.695	31.9922
790.543	-1.01042	792.485	15.1348	792.119	23.2657	792.195	31.9899
791.043	-1.02199	792.985	15.1385	792.619	23.2726	792.695	31.9836
791.543	-1.02933	793.485	15.1162	793.119	23.2849	793.195	31.9845
792.043	-1.0527	793.985	15.1155	793.619	23.3065	793.695	31.9817
792.543	-1.06443	794.485	15.1004	794.119	23.2951	794.195	31.9793
793.043	-1.06983	794.985	15.0943	794.619	23.2647	794.695	31.9764
793.543	-1.0811	795.485	15.0803	795.119	23.2528	795.195	31.9776
794.043	-1.08691	795.985	15.0906	795.619	23.2544	795.695	31.9752
794.543	-1.09113	796.485	15.1012	796.119	23.2387	796.195	31.9728
795.043	-1.08921	796.985	15.0952	796.619	23.22	796.695	31.9627
795.543	-1.08059	797.485	15.0722	797.119	23.2314	797.195	31.9528
796.043	-1.07183	797.985	15.0575	797.619	23.2383	797.695	31.9464
796.543	-1.09686	798.485	15.0599	798.119	23.2339	798.195	31.9381
797.043	-1.12872	798.985	15.0614	798.619	23.2261	798.695	31.9319
797.543	-1.15415	799.485	15.0479	799.119	23.2161	799.195	31.9328
798.043	-1.17283			799.619	23.228	799.695	31.9336
798.543	-1.19187
799.043	-1.19699
799.543	-1.18849

[truncated: 22 more sheets: Fig. 4a, Fig. 4b, Fig. 4c, Fig. 4d, Fig. 5f, Supplementary Fig. S1, Fig. S2a, Fig. S2b, Fig S4a, Fig. S4b, Fig. S6, Fig. S10, Fig. S12, Fig. S13, Fig. S14, Fig. S15, Fig. S16, Fig. S17, Fig. S18-21, Fig. S22 …]
